# Supplementary material for: Comparative studies on tolerance of rice genotypes differing in their tolerance to moderate salt stress
Source: BMC Plant Biol. 2017 Aug 17;17:141. doi: 10.1186/s12870-017-1089-0 (PMC5559854; doi:10.1186/s12870-017-1089-0)
Supplement: Supplementary file 2 — Table S1. Primers used in real-time PCR to verify the expression pattern of differentially expressed genes. Table S2. Differentially expressed genes up-regulated only in Dongdao-4 under salt stress. Table S3. Differentially expressed genes up-regulated only in Jigeng-88 under salt stress. Table S4. Differentially expressed genes up-regulated in both Dongdao-4 and Jigeng-88 by salt stress. Table S5. Differentially expressed genes down-regulated only in Dongdao-4 under salt stress. Table S6. Differentially expressed genes down-regulated only in Jigeng-88 under salt stress. Table S7. Differentially expressed genes down-regulated in both Dongdao-4 and Jigeng-88 by salt stress. Table S8. List of all the differentially expressed genes in Dongdao-4 by salt stress. Table S9. List of all the differentially expressed genes in Jigeng-88 by salt stress. Table S10. Promoter analysis of specifically up-regulated genes in Dongdao-4 by PLantCARE (http://bioinformatics.psb.ugent.be/webtools/plantcare/html/). (XLSX 219 kb) [file 12870_2017_1089_MOESM2_ESM.xlsx]

## Sheet: Table S1
	Table S1. Primers used in real-time PCR to verify the expression pattern of differentially expressed genes.
	Gene ID	Forward primer sequence (5’-3’)	Reverse primer sequence (5’-3’)
	Os07g0669700	TGAATCTTCTGTTGGTCATCCTCA	CTCGGCAACTACATTACATG
	Os01g0246700	CTCCGCAAATCACATCCAGTT	ACCGAGTTGTCGAAGCTGAAG
	Os07g0632000	GGGGCAGGTGACGGTGTTCT	TTGGTCGGGAGCGAGTAGGC
	Os08g0140500	TCAAGAACCACGCCAGCGACTC	GTAGGTGCGCATGACCATCCAG
	Os12g0170800	ACCAACCCAAGGACGGAGAT	GGAACCAGCGGTCGTAGAT
	Os03g0236200	GAAGACGGGGAGGTTCGACA	GTGGCGCTGTCGCTAATTGA
	Os06g0726200	GCTTCAAGCTTTGCACTGAT	CAGCCATTGTGGGCATTACT
	Os06g0561000	CAAGTTGAGATGGTGAAGAAGAG	TGGCTCCCAACAAATTCTGC
	Os02g0661100	GGAGTTCCTCAATTTCTTGGTG	CGCCTCGGAAACTACAGTTATT
	Os04g0447600	CAGCAGAGGACAGTGAGGGAA	CCGTGAGCACCGAGGATT
	Os05g0162500	TGGTTATTGGAGTCGGAGGA	CTGGTTGCCACGCTTCAC
	Os04g0589900	GACCACTCCGATGACCCA	CCTTGATTCCCAGATAGCG
	Os03g0351200	AGCCCAGGTTCATCAAGGTGC	CGTCATCTCGTCGCTGTACTCG
	Os05g0455500	CTCAAATCAAGGCGTCAACTAAGA	TTTGTCAATATATACGTGGCATATACCA
	Os01g0848200	CGCCCCTCCCCGTATCT	AGGAATGCGGCAACAAGTG
	Os03g0644400	AGGGACGATGGAGTTCTAAAGCT	GGGATTCCAAAGGCAAAAAGA
	Os07g0100800	GAGGAGGCTACCTGACTGTCAAC	GCTCATGAAGTCGCCAAGGA
	Os08g0230800	CGGCACAGTGTTCAGAGGT	CGTCTTCTGCCATCCTCT
	Os12g0116600	CACAGCCCATCACAGTAT	GTCCAATGCTCAGAACCC
	Os01g0847200	ACCAACAGGTTAGCCACT	CATCAGGACCAATCAGACA
	Os08g0230800	CGGCACAGTGTTCAGAGGT	CGTCTTCTGCCATCCTCT
	Os12g0116600	CACAGCCCATCACAGTAT	GTCCAATGCTCAGAACCC
	Os01g0847200	ACCAACAGGTTAGCCACT	CATCAGGACCAATCAGACA
	Actin (accession no. AB047313)	TGCTATGTACGTCGCCATCCAG	AATGAGTAACCACGCTCCGTCA

## Sheet: Table S2
Table S2 Differentially expressed genes up-regulated only in Dongdao-4 under salt stress
Gene ID	Annotation	Dongdao-4
		log2 (fold change)	P-Value	FDR	up/down	significant
gene:OS11G0439600	Probable apyrase 3	10.4737	1.63e-12	8.86e-10	up	yes
gene:OS11G0440200	Probable apyrase 3	8.92251	4.41e-30	3.01e-26	up	yes
gene:EPlOSAG00000016109	.	6.1655	1.75e-06	0.000185077	up	yes
gene:OS04G0108600	Valencene synthase	5.3552	0.00123235	0.0386954	up	yes
gene:OS12G0257600	Laccase-25	5.20746	1.63e-12	8.86e-10	up	yes
gene:OS07G0489100	Alcohol-forming fatty acyl-CoA reductase	3.94194	6.14e-07	7.63e-05	up	yes
gene:OS01G0947000	Glucan endo-1,3-beta-glucosidase GV	3.85216	8.03e-05	0.00474129	up	yes
gene:OS02G0207100	UDP-glycosyltransferase 73D1	3.70354	0.000152933	0.00792001	up	yes
gene:OS04G0185600	Probable inorganic phosphate transporter 1-5	3.49906	1.08e-05	0.000886369	up	yes
gene:OS01G0160800	Protein synthesis inhibitor II	3.30147	6.2e-18	9.62e-15	up	yes
gene:OS11G0625900	Probable LRR receptor-like serine/threonine-protein kinase At3g47570	3.20998	4.66e-09	1.06e-06	up	yes
gene:OS06G0226000	Putative nuclease HARBI1	3.12001	0.000289176	0.0129515	up	yes
gene:OS09G0472700	EG45-like domain containing protein	3.11685	3e-06	0.000293995	up	yes
gene:OS01G0124000	Bowman-Birk type bran trypsin inhibitor	2.75246	1.44e-14	1.23e-11	up	yes
gene:EPlOSAG00000008403	.	2.74038	0.000265266	0.0120546	up	yes
gene:OS10G0504650	Non-specific lipid-transfer protein 2	2.69784	0.00154364	0.045651	up	yes
gene:OS05G0355400	Universal stress protein A-like protein	2.68155	0.00116936	0.0371928	up	yes
gene:OS12G0630100	Thaumatin-like protein	2.62665	1.41e-10	4.66e-08	up	yes
gene:OS06G0241400	Anthranilate O-methyltransferase 1	2.62629	0.000154962	0.00800083	up	yes
gene:OS07G0632000	Xylanase inhibitor protein 1	2.55314	0.00133202	0.0411022	up	yes
gene:OS07G0418700	.	2.47452	1.65e-14	1.37e-11	up	yes
gene:OS03G0233900	Non-symbiotic hemoglobin 1	2.45319	3.69e-07	4.94e-05	up	yes
gene:OS04G0122000	LRR receptor-like serine/threonine-protein kinase FLS2	2.36568	7.07e-08	1.16e-05	up	yes
gene:OS02G0186800	Costunolide synthase	2.28932	3.87e-07	5.12e-05	up	yes
gene:OS02G0571300	Ent-pimara-8(14),15-diene synthase	2.15865	3.8e-08	6.59e-06	up	yes
gene:OS10G0109600	Peroxidase N	2.15439	0.000118098	0.00646945	up	yes
gene:EPlOSAG00000045632	.	2.1499	7.7e-05	0.00459531	up	yes
gene:OS10G0569600	.	2.13435	1.16e-17	1.71e-14	up	yes
gene:OS01G0124401	Bowman-Birk type bran trypsin inhibitor	2.09368	1.45e-11	6.34e-09	up	yes
gene:OS03G0432100	Pyruvate, phosphate dikinase 2	2.05391	3.1e-06	0.000303119	up	yes
gene:OS01G0940800	Glucan endo-1,3-beta-glucosidase GII	1.98206	4.55e-13	2.82e-10	up	yes
gene:OS06G0129100	Short-chain dehydrogenase TIC 32, chloroplastic	1.88578	9.43e-08	1.52e-05	up	yes
gene:OS09G0472900	EG45-like domain containing protein	1.77848	0.00032057	0.0140149	up	yes
gene:EPlOSAG00000037392	.	1.75907	0.000405277	0.0166042	up	yes
gene:OS11G0671100	Auxin-repressed 12.5 kDa protein	1.71943	0.000197439	0.00959824	up	yes
gene:OS03G0341600	Phylloplanin	1.67391	0.000757925	0.0271422	up	yes
gene:OS11G0592100	Barwin	1.63715	2.09e-06	0.000215776	up	yes
gene:OS04G0368800	Wall-associated receptor kinase 2	1.60278	0.000179037	0.00899879	up	yes
gene:OS06G0705400	Probable non-specific lipid-transfer protein 2	1.59419	1.38e-06	0.000151886	up	yes
gene:OS04G0473025	NAD(P)H-quinone oxidoreductase subunit 2 B, chloroplastic	1.57609	4.66e-06	0.000431909	up	yes
gene:OS05G0439000	RING-H2 finger protein ATL79	1.56486	4.64e-07	5.98e-05	up	yes
gene:OS06G0278150	.	1.55996	0.000319948	0.0140149	up	yes
gene:OS11G0212900	Coatomer subunit beta'-2	1.5556	0.000369995	0.0155125	up	yes
gene:OS04G0182200	1-aminocyclopropane-1-carboxylate oxidase homolog 3	1.55177	2.75e-11	1.11e-08	up	yes
gene:OS10G0118200	O-methyltransferase ZRP4	1.52526	4.41e-11	1.67e-08	up	yes
gene:OS06G0334100	.	1.50231	0.000149338	0.00776924	up	yes
gene:OS08G0297800	Cytosolic sulfotransferase 5	1.50197	0.000190031	0.00938551	up	yes
gene:OS04G0107700	Senescence-specific cysteine protease SAG39	1.50076	4.31e-09	9.93e-07	up	yes
gene:OS06G0475400	.	1.49118	2.46e-06	0.000250347	up	yes
gene:OS02G0609900	LRR receptor-like serine/threonine-protein kinase EFR	1.49012	2.17e-05	0.0016	up	yes
gene:OS07G0677200	Peroxidase 2	1.46553	1.06e-12	5.95e-10	up	yes
gene:OS11G0514500	Somatic embryogenesis receptor kinase 1	1.46381	0.00126156	0.0392927	up	yes
gene:OS01G0307686	Putative methyltransferase DDB_G0268948	1.4401	9.13e-06	0.00078498	up	yes
gene:OS01G0197700	Cytokinin dehydrogenase 2	1.42562	1.02e-05	0.000853198	up	yes
gene:OS02G0719600	Anthranilate O-methyltransferase 1	1.41947	0.000274317	0.0123671	up	yes
gene:OS05G0360400	E3 ubiquitin-protein ligase EL5	1.40782	4.9e-07	6.26e-05	up	yes
gene:OS07G0201800	Putative UDP-rhamnose:rhamnosyltransferase 1	1.3959	0.000399739	0.0164762	up	yes
gene:OS11G0605100	Adenylate cyclase	1.38387	1.3e-07	2.01e-05	up	yes
gene:OS09G0513500	Protein HEADING DATE 3A	1.38373	1.09e-05	0.000891557	up	yes
gene:OS04G0149400	.	1.37569	1.39e-09	3.73e-07	up	yes
gene:OS04G0419100	.	1.35692	0.00155318	0.0458538	up	yes
gene:OS05G0375400	Lichenase-2 (Fragment)	1.33648	7.98e-11	2.87e-08	up	yes
gene:OS01G0678100	.	1.3264	0.000223423	0.0106165	up	yes
gene:OS02G0602300	.	1.30749	1.38e-08	2.72e-06	up	yes
gene:OS12G0556200	.	1.29075	5.67e-07	7.09e-05	up	yes
gene:OS06G0698748	.	1.28402	5.87e-09	1.29e-06	up	yes
gene:OS06G0142200	Early nodulin-93	1.26881	0.00011564	0.00637571	up	yes
gene:OS01G0123900	Bowman-Birk type bran trypsin inhibitor	1.26508	3.65e-09	8.6e-07	up	yes
gene:OS03G0760500	Isoflavone 2'-hydroxylase	1.25007	3.12e-06	0.000303779	up	yes
gene:OS04G0430700	Subtilisin-like protease SBT1.7	1.24702	9.02e-07	0.000107656	up	yes
gene:OS04G0474800	Beta-glucosidase 12	1.23784	5.99e-09	1.31e-06	up	yes
gene:OS04G0173800	Lectin	1.22509	0.00103413	0.033968	up	yes
gene:OS07G0434700	Methionine aminopeptidase 1B, chloroplastic	1.2168	1.52e-05	0.00118149	up	yes
gene:OS05G0191500	Acid phosphatase 1	1.21529	8.48e-07	0.000101958	up	yes
gene:OS01G0246700	WRKY transcription factor 6	1.21356	7.34e-07	8.95e-05	up	yes
gene:OS05G0500200	Scopoletin glucosyltransferase	1.20407	9.12e-06	0.00078498	up	yes
gene:OS11G0307550	.	1.2027	0.000458021	0.018176	up	yes
gene:OS05G0491200	SNF1-related protein kinase regulatory subunit beta-1	1.19485	3.3e-06	0.000320033	up	yes
gene:OS07G0539700	Cysteine-rich receptor-like protein kinase 28	1.19367	4.52e-05	0.00301312	up	yes
gene:OS03G0622500	.	1.19099	0.000821963	0.0288898	up	yes
gene:OS03G0122300	Naringenin,2-oxoglutarate 3-dioxygenase	1.18167	7.84e-09	1.67e-06	up	yes
gene:OS04G0524500	Probable metal-nicotianamine transporter YSL13	1.17981	1.29e-06	0.000144277	up	yes
gene:OS07G0122200	.	1.17899	8.94e-05	0.00516296	up	yes
gene:OS10G0173000	.	1.16591	3.68e-05	0.00255172	up	yes
gene:OS07G0290200	.	1.15656	0.00026142	0.0119594	up	yes
gene:OS01G0742400	Leucine-rich repeat receptor-like serine/threonine-protein kinase BAM1	1.14119	0.000137244	0.00728749	up	yes
gene:OS02G0583000	.	1.12713	0.00102474	0.0337647	up	yes
gene:OS08G0202400	Disease resistance RPP13-like protein 4	1.12052	2.41e-05	0.00176398	up	yes
gene:OS08G0356700	.	1.11738	8.19e-06	0.000711289	up	yes
gene:OS08G0230800	G-type lectin S-receptor-like serine/threonine-protein kinase RLK1	1.11684	4.29e-05	0.00289019	up	yes
gene:OS10G0442950	ABC transporter G family member 28	1.11333	3.83e-05	0.00262641	up	yes
gene:OS04G0600300	Ubiquinol oxidase 1, mitochondrial	1.11318	0.00085283	0.0295786	up	yes
gene:OS04G0309100	NAD(P)H-quinone oxidoreductase subunit 2 B, chloroplastic	1.10986	3.37e-05	0.00236478	up	yes
gene:OS04G0228400	Expansin-A1	1.10815	0.00168274	0.0487094	up	yes
gene:OS01G0111700	.	1.10522	0.000869134	0.0299614	up	yes
gene:OS02G0526400	Chaperone protein ClpD1, chloroplastic	1.09218	6.02e-05	0.00375998	up	yes
gene:OS06G0199400	.	1.06371	2.96e-07	4.19e-05	up	yes
gene:OS02G0740400	GDSL esterase/lipase At5g08460	1.05982	0.0014628	0.0440228	up	yes
gene:OS04G0436400	Probable NAD kinase 2, chloroplastic	1.05829	3.89e-05	0.00265761	up	yes
gene:OS12G0548800	.	1.05445	0.000270089	0.0122575	up	yes
gene:OS07G0669700	Potassium transporter 7	1.04903	0.000921282	0.0312851	up	yes
gene:OS07G0643800	Dirigent protein 5	1.04245	0.00030772	0.0135859	up	yes
gene:OS11G0669100	.	1.03191	0.00123773	0.0387534	up	yes
gene:OS12G0116600	Probable WRKY transcription factor 46	1.02859	0.000338283	0.0145769	up	yes
gene:OS01G0264000	Cyclic dof factor 2	1.0275	2.75e-05	0.00197259	up	yes
gene:OS11G0131800	.	1.01676	0.000386864	0.016086	up	yes
gene:OS03G0772600	L-type lectin-domain containing receptor kinase IV.1	1.0103	1.18e-05	0.000949499	up	yes
gene:OS01G0959750	.	1.00978	0.000286046	0.012845	up	yes
gene:OS01G0550800	.	Inf	3e-27	1.02e-23	up	yes
gene:OS07G0131500	L-type lectin-domain containing receptor kinase IV.4	Inf	0.000425051	0.0171874	up	yes

## Sheet: Table S3
Table S3 Differentially expressed genes up-regulated only in Jigeng-88 under salt stress
Gene ID	Annotation	Dongdao-4
		log2 (fold change)	P-Value	FDR	up/down	significant
gene:OS09G0329200	UDP-glycosyltransferase 90A1	7.01249	3.53e-15	3.72e-12	up	yes
gene:OS11G0701200	Xylanase inhibitor protein 2	6.92631	1.47e-09	5.27e-07	up	yes
gene:OS03G0830500	Cell number regulator 10	6.8716	4.52e-27	1.75e-23	up	yes
gene:OS05G0437100	Ethylene-responsive transcription factor ERF110	6.7133	1.55e-08	4.39e-06	up	yes
gene:OS03G0561400	Gypsy retrotransposon integrase-like protein 1	6.66536	1.61e-15	1.81e-12	up	yes
gene:OS07G0154100	9-cis-epoxycarotenoid dioxygenase 1, chloroplastic	6.62489	1.4e-16	1.88e-13	up	yes
gene:OS07G0625400	SKP1-like protein 9	6.36371	4.96e-06	0.000648401	up	yes
gene:OS11G0702200	Xylanase inhibitor protein 1	6.20908	1.01e-05	0.00115552	up	yes
gene:OS05G0132700	Transcription factor MYB108	6.19363	1.06e-06	0.00017719	up	yes
gene:OS10G0380800	Tyrosine/DOPA decarboxylase 2	6.19085	1.13e-05	0.00125996	up	yes
gene:OS02G0811800	Cinnamoyl-CoA reductase 1	6.1233	1.49e-26	5.19e-23	up	yes
gene:OS11G0701100	Xylanase inhibitor protein 2	5.94717	2.69e-08	6.98e-06	up	yes
gene:OS04G0206600	UDP-glycosyltransferase 74E2	5.92065	6.34e-05	0.00491967	up	yes
gene:EPlOSAG00000034399	.	5.87404	6.28e-31	3.64e-27	up	yes
gene:OS09G0555800	Butyrate--CoA ligase AAE11, peroxisomal	5.76927	5.39e-05	0.00441294	up	yes
gene:OS11G0181200	.	5.73772	4.22e-23	1.13e-19	up	yes
gene:OS08G0376550	Patatin-like protein 1	5.56544	0.000897314	0.035004	up	yes
gene:OS05G0312500	Reticulon-like protein B1	5.52503	0.000940727	0.03611	up	yes
gene:OS12G0464400	11-beta-hydroxysteroid dehydrogenase 1B	5.46639	0.000280085	0.0151722	up	yes
gene:OS11G0451700	Dehydrin Rab16B	5.39987	3.44e-11	1.87e-08	up	yes
gene:OS05G0381400	.	5.38025	2.27e-16	2.93e-13	up	yes
gene:OS09G0109600	.	5.34016	3.94e-19	7.21e-16	up	yes
gene:OS03G0693700	Germin-like protein 3-3	5.328	4.76e-10	1.97e-07	up	yes
gene:OS01G0606900	DnaJ homolog subfamily B member 6-A	5.04263	3.21e-05	0.00291058	up	yes
gene:OS06G0675900	.	4.94098	8.14e-08	1.91e-05	up	yes
gene:OS08G0387050	.	4.91432	6.73e-12	4.33e-09	up	yes
gene:OS11G0601950	.	4.79821	8.48e-10	3.17e-07	up	yes
gene:OS11G0687200	.	4.77052	1.06e-07	2.38e-05	up	yes
gene:OS06G0486900	Formate dehydrogenase 2, mitochondrial	4.41768	2.09e-13	1.82e-10	up	yes
gene:OS08G0137900	Blue copper protein	4.4031	1.36e-07	2.97e-05	up	yes
gene:OS02G0466400	Inositol-tetrakisphosphate 1-kinase 1	4.36106	4.93e-06	0.000648401	up	yes
gene:EPlOSAG00000007843	.	4.3389	0.000149057	0.00947672	up	yes
gene:OS08G0140300	Aromatic-L-amino-acid decarboxylase	4.1884	2.26e-13	1.92e-10	up	yes
gene:OS03G0277700	Cysteine-rich repeat secretory protein 55	4.15311	6.45e-10	2.52e-07	up	yes
gene:OS03G0712800	Glutamine synthetase cytosolic isozyme 1-3	4.09174	4.09e-08	1.04e-05	up	yes
gene:OS03G0723400	.	4.04563	6.98e-09	2.17e-06	up	yes
gene:OS10G0340301	.	3.98806	9.54e-12	5.82e-09	up	yes
gene:OS03G0830400	Cell number regulator 10	3.9558	0.000792912	0.0321763	up	yes
gene:OS05G0494600	EID1-like F-box protein 3	3.8815	0.000737385	0.0306015	up	yes
gene:OS02G0467600	Cytochrome P450 CYP73A100	3.83998	3.83e-05	0.0033482	up	yes
gene:OS11G0687100	.	3.80903	3.81e-14	3.89e-11	up	yes
gene:OS02G0818900	.	3.77639	6.1e-11	3.17e-08	up	yes
gene:OS05G0368100	.	3.71888	5.45e-05	0.00442069	up	yes
gene:OS06G0681100	.	3.6976	0.000531745	0.0240788	up	yes
gene:OS06G0726100	Chitinase 3	3.69688	0.000308303	0.016236	up	yes
gene:OS08G0169100	.	3.6816	3.49e-08	8.92e-06	up	yes
gene:OS01G0609501	ABC transporter G family member 36	3.63978	0.000109421	0.00759547	up	yes
gene:OS05G0373900	Eukaryotic peptide chain release factor subunit 1-2	3.63857	5.94e-10	2.35e-07	up	yes
gene:OS07G0635500	Cytochrome P450 734A6	3.60257	1.16e-16	1.62e-13	up	yes
gene:OS02G0332450	.	3.58648	1.54e-10	7.12e-08	up	yes
gene:OS01G0733200	Heat stress transcription factor C-1b	3.57992	0.000291962	0.0156933	up	yes
gene:OS04G0662400	Indole-3-acetic acid-induced protein ARG7	3.57045	0.000298241	0.0159079	up	yes
gene:OS01G0609300	ABC transporter G family member 36	3.56413	8.78e-06	0.00103491	up	yes
gene:OS11G0147150	.	3.56358	1.47e-12	1.02e-09	up	yes
gene:OS07G0129800	L-type lectin-domain containing receptor kinase IV.2	3.55776	6.33e-05	0.00491967	up	yes
gene:OS04G0466000	.	3.52696	0.0001451	0.00931023	up	yes
gene:OS08G0331000	.	3.52285	1.04e-15	1.25e-12	up	yes
gene:OS12G0187800	.	3.50667	2.96e-05	0.00269981	up	yes
gene:OS06G0517700	Leaf-specific thionin	3.46622	1.12e-12	8.31e-10	up	yes
gene:OS11G0701500	Xylanase inhibitor protein 2	3.44492	3.43e-05	0.00305434	up	yes
gene:OS01G0160700	Receptor-like protein 12	3.4285	2.22e-06	0.000337132	up	yes
gene:OS03G0826800	.	3.36925	2.23e-08	6.06e-06	up	yes
gene:OS02G0761300	.	3.35872	0.000247187	0.0138018	up	yes
gene:OS07G0586100	GDSL esterase/lipase At3g26430	3.33359	7.79e-07	0.000135435	up	yes
gene:OS09G0415050	Retrovirus-related Pol polyprotein from transposon 17.6	3.33054	1.84e-06	0.000283803	up	yes
gene:OS11G0427700	Adenine/guanine permease AZG2	3.31542	0.000548331	0.0246373	up	yes
gene:OS03G0133100	.	3.30981	0.00040591	0.0198822	up	yes
gene:OS01G0105300	Putative AC transposase	3.30821	0.000333979	0.0172582	up	yes
gene:OS08G0514000	L-type lectin-domain containing receptor kinase V.9	3.27316	0.000925465	0.0357213	up	yes
gene:OS08G0563500	RING-H2 finger protein ATL52	3.27048	0.00020683	0.0121771	up	yes
gene:OS07G0283125	L-type lectin-domain containing receptor kinase IV.2	3.25906	0.000696356	0.0292832	up	yes
gene:OS01G0228500	.	3.25347	7.37e-07	0.000130162	up	yes
gene:OS05G0104700	Polygalacturonase inhibitor 1	3.18776	2.54e-08	6.69e-06	up	yes
gene:OS08G0374701	.	3.18259	9.94e-10	3.68e-07	up	yes
gene:OS04G0476600	C2 and GRAM domain-containing protein At5g50170	3.16263	2.93e-05	0.00269501	up	yes
gene:OS07G0578333	.	3.16201	2.93e-05	0.00269501	up	yes
gene:OS04G0179700	Syn-pimara-7,15-diene synthase	3.14787	4.47e-06	0.000593648	up	yes
gene:OS11G0133001	Putative receptor protein kinase ZmPK1	3.13133	6.21e-06	0.000788082	up	yes
gene:OS12G0550800	.	3.06956	0.00104342	0.0387684	up	yes
gene:OS01G0566500	Carotenoid cleavage dioxygenase 8 homolog A, chloroplastic	3.0693	4.43e-09	1.43e-06	up	yes
gene:EPlOSAG00000044503	Zinc finger A20 domain-containing stress-associated protein 18	3.03188	0.000529188	0.0240788	up	yes
gene:OS08G0138200	Mavicyanin	3.02587	0.00127145	0.0451657	up	yes
gene:OS11G0579200	.	3.01579	8.62e-08	1.99e-05	up	yes
gene:OS06G0650300	Probable N-acetyltransferase HLS1-like	2.99393	0.000511881	0.0235472	up	yes
gene:OS03G0142500	Uncharacterized protein sll0103	2.9821	1.65e-09	5.75e-07	up	yes
gene:OS08G0167800	Beta-sesquiphellandrene synthase	2.95506	8.6e-05	0.00632284	up	yes
gene:OS03G0351700	.	2.95085	9.08e-09	2.75e-06	up	yes
gene:OS07G0564500	Internal alternative NAD(P)H-ubiquinone oxidoreductase A1, mitochondrial	2.9497	1.78e-11	1.05e-08	up	yes
gene:OS05G0442400	Transcription factor DIVARICATA	2.94413	0.000363098	0.0183806	up	yes
gene:OS04G0104900	Probable inactive methyltransferase Os04g0175900	2.91786	1.14e-05	0.00125996	up	yes
gene:OS05G0130100	Cysteine-rich receptor-like protein kinase 2	2.90721	3.02e-09	9.91e-07	up	yes
gene:OS03G0759700	Transcription factor bHLH113	2.88836	2.26e-07	4.7e-05	up	yes
gene:OS05G0171900	.	2.86902	1.33e-07	2.93e-05	up	yes
gene:OS09G0552600	.	2.80528	0.00134471	0.0468117	up	yes
gene:OS06G0553001	Heat stress transcription factor C-2b	2.78542	4.32e-07	8.12e-05	up	yes
gene:OS01G0548600	Cysteine-rich receptor-like protein kinase 2	2.77045	4.23e-06	0.000565698	up	yes
gene:OS03G0277300	Heat shock cognate 70 kDa protein	2.76164	1.65e-09	5.75e-07	up	yes
gene:OS06G0604300	Phospholipase D alpha 2	2.73085	7.5e-06	0.000915127	up	yes
gene:EPlOSAG00000020648	.	2.72659	0.000731784	0.0304781	up	yes
gene:OS01G0705700	Transcription factor ABA-INDUCIBLE bHLH-TYPE	2.70898	2.42e-08	6.47e-06	up	yes
gene:OS09G0378700	U-box domain-containing protein 19	2.70762	0.000124188	0.00827373	up	yes
gene:OS11G0112200	Cationic peroxidase 1	2.67966	0.000181545	0.0109611	up	yes
gene:OS04G0442700	.	2.6337	0.000462447	0.0219134	up	yes
gene:OS03G0828300	Mannan endo-1,4-beta-mannosidase 3	2.6192	0.000300065	0.0159807	up	yes
gene:OS01G0793300	Polyphenol oxidase, chloroplastic	2.5408	7.34e-05	0.0055359	up	yes
gene:OS03G0305600	Outer envelope pore protein 16-2, chloroplastic	2.53011	1.29e-05	0.00138288	up	yes
gene:OS04G0688300	Cationic peroxidase SPC4	2.48207	3.88e-10	1.64e-07	up	yes
gene:OS08G0412700	.	2.48182	2.18e-07	4.57e-05	up	yes
gene:OS10G0419400	1,2-dihydroxy-3-keto-5-methylthiopentene dioxygenase 1	2.47282	2.9e-07	5.73e-05	up	yes
gene:OS02G0570400	Ent-cassa-12,15-diene synthase	2.46991	1.04e-05	0.00117793	up	yes
gene:OS09G0388400	Putative phosphatase M6_Spy0533	2.43874	1.54e-05	0.00158994	up	yes
gene:OS12G0629700	Thaumatin-like protein	2.42874	0.000122038	0.00816208	up	yes
gene:OS03G0134500	Cytochrome P450 78A6	2.40711	0.000147722	0.00940905	up	yes
gene:OS11G0479000	.	2.4071	0.000476131	0.0221962	up	yes
gene:OS03G0296200	.	2.37974	0.000348917	0.0177922	up	yes
gene:OS12G0168100	Ethylene-responsive transcription factor ERF110	2.37503	1.21e-05	0.00133146	up	yes
gene:OS03G0347900	Alpha-humulene synthase	2.36755	7e-10	2.65e-07	up	yes
gene:OS06G0647900	.	2.36491	0.000207288	0.0121771	up	yes
gene:OS03G0184550	Putative dihydroflavonol-4-reductase	2.35851	0.000118016	0.00801608	up	yes
gene:OS05G0368000	.	2.34617	6.22e-05	0.00489437	up	yes
gene:OS02G0569400	Oryzalexin D synthase	2.31228	0.000119653	0.00807997	up	yes
gene:OS09G0569800	U-box domain-containing protein 33	2.30493	0.000767233	0.0315391	up	yes
gene:OS02G0276200	Peroxyureidoacrylate/ureidoacrylate amidohydrolase RutB	2.30346	1.61e-07	3.44e-05	up	yes
gene:OS09G0439200	Protein TIFY 10A	2.29009	0.000530385	0.0240788	up	yes
gene:OS10G0524300	.	2.26842	9.59e-06	0.00110431	up	yes
gene:OS04G0639000	.	2.2522	5.94e-06	0.000756105	up	yes
gene:OS12G0221400	.	2.22519	5.63e-07	0.0001019	up	yes
gene:OS01G0348900	Salt stress-induced protein	2.21687	0.000216748	0.0125422	up	yes
gene:OS12G0170800	Citrate-binding protein	2.17395	1.03e-06	0.000174796	up	yes
gene:OS06G0604200	Phospholipase D alpha 2	2.17334	2.35e-07	4.84e-05	up	yes
gene:OS03G0663400	.	2.16462	0.00140739	0.0483646	up	yes
gene:OS03G0700400	Putative linoleate 9S-lipoxygenase 3	2.13348	0.000800864	0.0323856	up	yes
gene:OS11G0594000	Hexose carrier protein HEX6	2.12187	0.00117021	0.0425693	up	yes
gene:OS08G0482600	Blue copper protein	2.10296	5.83e-06	0.000748574	up	yes
gene:OS11G0634200	.	2.09621	3.31e-06	0.000463804	up	yes
gene:OS06G0246500	Pyruvate dehydrogenase E1 component subunit alpha-2, mitochondrial	2.08978	0.000138838	0.00895804	up	yes
gene:OS09G0379600	Homeobox-leucine zipper protein HOX25	2.08929	1.75e-07	3.71e-05	up	yes
gene:OS01G0609900	ABC transporter G family member 37	2.06736	0.000378921	0.0190155	up	yes
gene:OS02G0753850	.	2.06629	0.000664771	0.028351	up	yes
gene:OS04G0201900	G-type lectin S-receptor-like serine/threonine-protein kinase RLK1	2.06418	1.78e-05	0.00178877	up	yes
gene:OS05G0574600	3-ketoacyl-CoA synthase 11	2.02721	2.27e-06	0.000341999	up	yes
gene:OS02G0621800	Long-chain-alcohol oxidase FAO2	2.01263	3.22e-06	0.000455237	up	yes
gene:OS05G0464001	E3 ubiquitin-protein ligase UPL4	2.00768	0.000638414	0.0274439	up	yes
gene:OS03G0203451	.	2.00232	0.00101942	0.0381619	up	yes
gene:OS03G0230300	Inactive poly [ADP-ribose] polymerase RCD1	1.99275	1.07e-05	0.001213	up	yes
gene:OS03G0327800	NAC transcription factor ONAC010	1.99076	4.59e-08	1.12e-05	up	yes
gene:OS03G0718800	pEARLI1-like lipid transfer protein 1	1.99063	7.29e-05	0.00550997	up	yes
gene:OS03G0314500	Protein TolB	1.9855	1.68e-05	0.0017052	up	yes
gene:OS01G0221000	Probable indole-3-acetic acid-amido synthetase GH3.12	1.96231	1.68e-05	0.0017052	up	yes
gene:OS04G0596300	.	1.96182	0.000173356	0.0106484	up	yes
gene:OS08G0307601	.	1.95491	0.000680324	0.0287232	up	yes
gene:OS12G0518200	WAT1-related protein At5g64700	1.93551	0.000519944	0.0237922	up	yes
gene:OS11G0427800	Non-specific lipid-transfer protein 1	1.93411	0.000803631	0.0324221	up	yes
gene:OS07G0679000	Probable potassium transporter 9	1.92458	7.26e-06	0.000897283	up	yes
gene:OS03G0268600	Probable protein phosphatase 2C 30	1.92132	9.84e-05	0.00701173	up	yes
gene:OS01G0954500	Protein LATERAL ROOT PRIMORDIUM 1	1.90431	3.94e-06	0.000534921	up	yes
gene:OS05G0195200	Zinc finger CCCH domain-containing protein 35	1.89879	4.79e-07	8.82e-05	up	yes
gene:OS04G0603601	.	1.89175	2.94e-05	0.00269501	up	yes
gene:OS08G0331800	.	1.88893	0.000436356	0.0209602	up	yes
gene:OS02G0161100	Formin-like protein 10	1.87832	0.000133591	0.00874971	up	yes
gene:OS02G0731500	.	1.86362	0.000604875	0.0263988	up	yes
gene:OS05G0595100	UDP-glucose 4-epimerase GEPI48	1.85862	0.00075052	0.0310724	up	yes
gene:OS01G0879200	.	1.8575	0.000295664	0.0157946	up	yes
gene:OS01G0788400	Pectinesterase 2.1	1.85602	0.000791176	0.0321434	up	yes
gene:OS06G0122200	.	1.85433	0.000475099	0.0221779	up	yes
gene:OS06G0710001	.	1.84536	0.000550623	0.0246961	up	yes
gene:OS02G0122100	Poly(A) RNA polymerase cid13	1.80822	0.000393894	0.0195121	up	yes
gene:OS04G0405300	Momilactone A synthase	1.80489	2.23e-05	0.0021494	up	yes
gene:OS02G0803300	Putative clathrin assembly protein At5g35200	1.78959	0.000963907	0.0365959	up	yes
gene:OS06G0586000	.	1.78869	1.99e-05	0.0019644	up	yes
gene:OS03G0291500	Asparagine synthetase [glutamine-hydrolyzing] 1	1.77198	1.52e-06	0.000238731	up	yes
gene:OS04G0103500	G-type lectin S-receptor-like serine/threonine-protein kinase At2g19130	1.77018	0.000875405	0.0345171	up	yes
gene:OS03G0184100	.	1.76649	0.00103951	0.0386641	up	yes
gene:OS06G0181100	.	1.76211	0.000386428	0.0192809	up	yes
gene:OS09G0332600	ABC transporter G family member 37	1.75723	0.000155528	0.0098163	up	yes
gene:OS05G0576500	Probable 2-oxoglutarate-dependent dioxygenase AOP1.2	1.74565	0.000402795	0.0197574	up	yes
gene:OS06G0127100	Dehydration-responsive element-binding protein 1C	1.7431	0.00013402	0.00874971	up	yes
gene:OS03G0701200	.	1.73977	1.14e-05	0.00125996	up	yes
gene:OS06G0569500	Ent-sandaracopimaradiene 3-hydroxylase	1.72505	0.000591227	0.0259766	up	yes
gene:OS03G0168200	.	1.7197	0.000199238	0.0118241	up	yes
gene:OS09G0341600	.	1.71693	0.000391193	0.0194073	up	yes
gene:OS08G0320400	Indole-3-glycerol phosphate synthase, chloroplastic	1.70253	3.25e-05	0.00292189	up	yes
gene:OS09G0544000	Agmatine coumaroyltransferase-2	1.70155	0.00143047	0.0488197	up	yes
gene:OS08G0520550	Auxin response factor 21	1.69588	9.09e-07	0.000154964	up	yes
gene:OS06G0716000	.	1.68827	0.000407548	0.0199343	up	yes
gene:OS07G0121200	Probable LRR receptor-like serine/threonine-protein kinase At3g47570	1.68553	0.000250479	0.013893	up	yes
gene:OS01G0615050	Subtilisin-chymotrypsin inhibitor-2A	1.67468	0.000368956	0.018569	up	yes
gene:OS01G0644000	.	1.66643	3.61e-05	0.00319182	up	yes
gene:OS05G0257100	Probable LRR receptor-like serine/threonine-protein kinase At1g56130	1.66411	0.000111753	0.00770474	up	yes
gene:OS05G0115100	.	1.66249	0.000164586	0.010239	up	yes
gene:OS03G0817200	Proton-coupled amino acid transporter 3	1.6551	7.24e-05	0.00548308	up	yes
gene:OS07G0537900	Cysteine-rich receptor-like protein kinase 10	1.65112	0.000206745	0.0121771	up	yes
gene:OS10G0334500	Dirigent protein 5	1.65065	1.36e-05	0.00143947	up	yes
gene:OS04G0531400	L-type lectin-domain containing receptor kinase IV.1	1.64811	0.000571247	0.025437	up	yes
gene:OS01G0850100	Phosphatidylinositol:ceramide inositolphosphotransferase	1.64596	7.89e-05	0.00587445	up	yes
gene:OS08G0458200	.	1.63941	3.25e-05	0.00292189	up	yes
gene:OS07G0619500	.	1.62242	0.000242141	0.0136041	up	yes
gene:OS08G0406150	.	1.6182	0.000953113	0.0363447	up	yes
gene:OS04G0171800	Tyrosine N-monooxygenase	1.61499	0.000458672	0.0218211	up	yes
gene:OS11G0558400	LRR receptor-like serine/threonine-protein kinase FLS2	1.60991	0.000869762	0.0344115	up	yes
gene:OS03G0236200	Glutamate decarboxylase 1	1.58937	0.000583269	0.0257415	up	yes
gene:OS02G0162766	.	1.57755	0.00050043	0.0231429	up	yes
gene:OS06G0597250	.	1.56815	0.000212902	0.0123608	up	yes
gene:OS02G0232000	Heat stress transcription factor C-2a	1.55078	0.000164874	0.010239	up	yes
gene:OS06G0102800	Helicase protein MOM1	1.54862	0.000204103	0.0120716	up	yes
gene:OS04G0568800	.	1.54709	0.000828805	0.0332066	up	yes
gene:OS02G0740500	.	1.5451	0.000217635	0.0125517	up	yes
gene:OS02G0712700	Probable L-type lectin-domain containing receptor kinase S.5	1.54336	0.000217477	0.0125517	up	yes
gene:OS12G0576700	Probable inactive purple acid phosphatase 1	1.53018	0.000574915	0.0255204	up	yes
gene:OS10G0502600	Membrane steroid-binding protein 2	1.52382	3.76e-05	0.00330303	up	yes
gene:OS06G0649000	Probable WRKY transcription factor 60	1.52363	0.000100815	0.00709727	up	yes
gene:OS06G0103800	Membrane protein of ER body 1	1.52155	0.000118736	0.00803364	up	yes
gene:OS02G0783625	Alpha-aminoadipic semialdehyde synthase	1.51283	0.000160361	0.0100304	up	yes
gene:OS01G0699400	Mitogen-activated protein kinase kinase kinase A	1.50658	0.00137842	0.0477465	up	yes
gene:OS09G0442600	Probable GTP diphosphokinase RSH3, chloroplastic	1.49659	4.31e-05	0.00370616	up	yes
gene:OS06G0505302	.	1.49247	0.000563199	0.0251107	up	yes
gene:OS05G0421450	NAC domain-containing protein 48	1.49074	0.000396529	0.0195779	up	yes
gene:OS11G0704800	Inactive rhomboid protein 1	1.48842	0.00117439	0.0426324	up	yes
gene:OS08G0140500	Aromatic-L-amino-acid decarboxylase	1.48839	0.000981801	0.0370326	up	yes
gene:OS05G0195101	.	1.48798	8.36e-05	0.00618786	up	yes
gene:OS01G0198100	Probable RNA-dependent RNA polymerase 4	1.48773	0.00121498	0.0437404	up	yes
gene:OS09G0442100	Serine/threonine-protein kinase At5g01020	1.48126	0.000481808	0.0224309	up	yes
gene:OS07G0562950	Sphingosine kinase 1	1.46257	0.000677447	0.0286613	up	yes
gene:OS04G0103700	G-type lectin S-receptor-like serine/threonine-protein kinase At2g19130	1.46076	0.00121391	0.0437404	up	yes
gene:OS01G0228800	.	1.45584	0.000334598	0.0172645	up	yes
gene:OS08G0434632	Probable mannan synthase 11	1.45143	0.000710375	0.0298006	up	yes
gene:OS02G0241100	Probable LRR receptor-like serine/threonine-protein kinase At2g24230	1.45124	0.000473882	0.0221779	up	yes
gene:OS04G0534100	O-glucosyltransferase rumi homolog	1.4453	7.01e-05	0.00535624	up	yes
gene:EPlOSAG00000005887	.	1.44505	0.000388621	0.0193626	up	yes
gene:OS07G0684800	NAC domain-containing protein 100	1.44478	4.76e-05	0.00401105	up	yes
gene:OS04G0373400	MATE efflux family protein 5	1.42693	0.000986476	0.0371284	up	yes
gene:OS11G0132400	Transmembrane protein 230	1.42567	0.000674265	0.0285962	up	yes
gene:OS05G0112800	Cysteine-rich repeat secretory protein 55	1.42114	0.000309778	0.0162737	up	yes
gene:OS04G0600200	Ubiquinol oxidase 1a, mitochondrial	1.42062	0.000474648	0.0221779	up	yes
gene:OS05G0530400	Heat stress transcription factor A-4d	1.4175	0.000776919	0.031705	up	yes
gene:OS10G0396666	.	1.41657	0.000451178	0.021553	up	yes
gene:OS01G0805400	UDP-glycosyltransferase 87A1	1.41508	0.00146081	0.0497578	up	yes
gene:OS04G0583900	Protein REVEILLE 2	1.41486	0.000111881	0.00770474	up	yes
gene:OS08G0206700	.	1.41066	0.000428286	0.0206581	up	yes
gene:OS10G0389000	Probable calcium-binding protein CML8	1.39881	0.000216195	0.012531	up	yes
gene:OS03G0266300	17.9 kDa class I heat shock protein	1.39445	0.000610536	0.0265408	up	yes
gene:OS09G0110300	Kynurenine formamidase	1.39318	0.00120457	0.0435008	up	yes
gene:OS12G0242500	.	1.39217	0.000263563	0.0144422	up	yes
gene:OS02G0180700	Cinnamoyl-CoA reductase 2	1.38813	0.0004984	0.0230797	up	yes
gene:OS02G0566300	.	1.38224	0.000538619	0.0242637	up	yes
gene:OS07G0683600	.	1.38107	0.000179649	0.0108844	up	yes
gene:OS01G0314100	Lipoamide acyltransferase component of branched-chain alpha-keto acid dehydrogenase complex, mitochondrial	1.37796	0.000235535	0.0133212	up	yes
gene:OS06G0166400	Ethylene-responsive transcription factor RAP2-10	1.3717	0.000158424	0.00996296	up	yes
gene:OS03G0806600	.	1.37083	0.000117969	0.00801608	up	yes
gene:OS01G0658900	Common plant regulatory factor 1	1.36433	0.000120597	0.00811217	up	yes
gene:OS05G0344200	.	1.35752	6.84e-05	0.00526421	up	yes
gene:OS09G0431200	Glutamate receptor 2.9	1.35143	0.000411315	0.0200241	up	yes
gene:OS05G0100600	Putative phospholipid-transporting ATPase 9	1.34422	0.000965501	0.0366164	up	yes
gene:OS10G0412050	Phospholipid-transporting ATPase 3	1.34305	0.00126604	0.0450356	up	yes
gene:OS04G0620950	Putative disease resistance protein At3g14460	1.3428	0.000937687	0.03611	up	yes
gene:OS09G0440300	Aldehyde dehydrogenase family 7 member A1	1.32658	0.000307535	0.016236	up	yes
gene:OS12G0605200	.	1.30819	0.00139551	0.048051	up	yes
gene:OS01G0290800	ABC transporter B family member 4	1.28983	0.000627968	0.027156	up	yes
gene:OS08G0395700	.	1.27725	0.000328243	0.0170632	up	yes
gene:OS08G0564300	ABC transporter B family member 1	1.27348	0.000610236	0.0265408	up	yes
gene:OS10G0370500	Probable glucan 1,3-beta-glucosidase A	1.2613	0.000308595	0.016236	up	yes
gene:OS10G0345100	MATE efflux family protein 7	1.24608	0.000269751	0.014704	up	yes
gene:OS07G0597200	Probable LRR receptor-like serine/threonine-protein kinase At1g74360	1.24405	0.000422793	0.0204499	up	yes
gene:OS02G0736200	Probable RNA-dependent RNA polymerase 1	1.23741	0.00109635	0.0403042	up	yes
gene:OS08G0564800	Mediator of RNA polymerase II transcription subunit 15a	1.23034	0.000156533	0.00986184	up	yes
gene:OS01G0583100	Probable protein phosphatase 2C 6	1.22281	0.000182369	0.0109918	up	yes
gene:OS06G0708700	WAT1-related protein At5g45370	1.22223	0.00116683	0.0424908	up	yes
gene:OS09G0475500	Uncharacterized protein At1g04910	1.21969	0.000808285	0.0324968	up	yes
gene:OS02G0264700	.	1.20944	0.00138429	0.0478369	up	yes
gene:OS05G0305900	Probable leucine-rich repeat receptor-like protein kinase At5g49770	1.20682	0.000486092	0.0225699	up	yes
gene:OS07G0540100	Cysteine-rich receptor-like protein kinase 10	1.20645	0.000577151	0.0255204	up	yes
gene:OS02G0790500	Probable alpha,alpha-trehalose-phosphate synthase [UDP-forming] 10	1.19579	0.000282019	0.0152531	up	yes
gene:OS10G0572300	Plant intracellular Ras-group-related LRR protein 5	1.179	0.000668972	0.0284411	up	yes
gene:OS03G0565300	.	1.17799	0.000988711	0.0371723	up	yes
gene:OS10G0405600	ATP-dependent 6-phosphofructokinase 5, chloroplastic	1.14801	0.00109556	0.0403042	up	yes
gene:OS07G0694000	Phosphoinositide phospholipase C 2	1.13394	0.000501803	0.0231756	up	yes
gene:OS04G0218600	.	1.1226	0.00124672	0.044606	up	yes
gene:OS03G0161500	.	1.10796	0.00126087	0.0449275	up	yes
gene:OS06G0103300	Homogentisate 1,2-dioxygenase	1.09928	0.00135396	0.0470395	up	yes
gene:OS08G0485700	Methyl-CpG-binding domain-containing protein 8	1.09842	0.00129799	0.0456425	up	yes
gene:OS11G0516000	Long chain base biosynthesis protein 2a	1.09681	0.00125464	0.0447932	up	yes
gene:OS03G0429800	Xanthine dehydrogenase	1.08095	0.000901186	0.035004	up	yes
gene:OS04G0615100	Lecithin-cholesterol acyltransferase-like 4	1.06907	0.00103619	0.0386077	up	yes
gene:OS07G0120100	.	Inf	2.58e-08	6.75e-06	up	yes
gene:OS08G0143600	Phospholipase A1-Ibeta2, chloroplastic	Inf	8.55e-06	0.0010185	up	yes
gene:OS01G0343100	.	Inf	4.05e-07	7.79e-05	up	yes
gene:OS09G0409100	.	Inf	0.000132482	0.00871196	up	yes
gene:OS07G0528900	Putative syntaxin-131	Inf	0.000969091	0.0366725	up	yes
gene:OS11G0634350	.	Inf	0.000105578	0.00737287	up	yes
gene:OS11G0701000	Xylanase inhibitor protein 1	Inf	0.000279128	0.0151439	up	yes
gene:OS09G0543400	Ornithine decarboxylase	Inf	1.52e-05	0.00157931	up	yes
gene:OS04G0567200	Aluminum-activated malate transporter 10	Inf	1.61e-05	0.00164896	up	yes

## Sheet: Table S4
Table S4 Genes were up-regulated in both Dongdao-4 and Jigeng-88 by salt stress
Gene ID	Annotation	Dongdao-4					Jigeng-88
		log2 (fold change)	P-Value	FDR	up/down	significant	log2 (fold change)	P-Value	FDR	up/down	significant	log2 (fold change) in Dongdao-4/log2 (fold change) in Jigeng-88
gene:OS08G0518900	Xylanase inhibitor protein 1	5.28809	0.000487812	0.0191357	up	yes	3.00301	4.17e-05	0.00359566	up	yes	1.76093
gene:OS12G0564100	Transcription factor MYB24	2.30369	1.84e-08	3.44e-06	up	yes	1.58184	0.000177316	0.0108185	up	yes	1.45634
gene:OS03G0847800	.	1.82863	5.12e-13	3.01e-10	up	yes	1.28163	0.000576526	0.0255204	up	yes	1.4268
gene:OS12G0458100	Benzyl alcohol O-benzoyltransferase	3.28299	0.000219895	0.0104812	up	yes	2.78109	0.000114516	0.00784977	up	yes	1.18047
gene:OS06G0242000	Anthranilate O-methyltransferase 3	6.13686	1.6e-30	1.36e-26	up	yes	5.27264	2.26e-18	3.92e-15	up	yes	1.16391
gene:OS01G0623200	S-type anion channel SLAH2	2.02427	2.67e-11	1.09e-08	up	yes	1.75291	0.000975413	0.0368316	up	yes	1.15481
gene:OS04G0344100	(+)-germacrene D synthase	3.73799	4.3e-16	5.06e-13	up	yes	3.48904	8.08e-07	0.000139843	up	yes	1.07135
gene:OS06G0235300	.	2.17372	2.07e-11	8.72e-09	up	yes	1.95809	6.94e-08	1.68e-05	up	yes	1.11012
gene:OS12G0630200	Thaumatin-like protein	2.16694	1.18e-10	4.08e-08	up	yes	1.96101	0.000662318	0.0283049	up	yes	1.10502
gene:OS07G0147550	Photosystem II 10 kDa polypeptide, chloroplastic	4.04445	1.3e-18	2.11e-15	up	yes	3.87872	2.59e-07	5.27e-05	up	yes	1.04273
gene:OS10G0431000	E3 ubiquitin-protein ligase RBBP6	1.39614	1.52e-07	2.28e-05	up	yes	1.2763	0.000190739	0.0113975	up	yes	1.0939
gene:OS05G0102000	Salicylate carboxymethyltransferase	1.21176	3.16e-05	0.00223464	up	yes	1.09789	0.00131822	0.046167	up	yes	1.10371
gene:EPlOSAG00000045565	.	1.49002	3.32e-09	7.88e-07	up	yes	1.38682	0.000412262	0.0200241	up	yes	1.07442
gene:OS01G0523401	30S ribosomal protein S18, chloroplastic	2.4713	4.32e-07	5.59e-05	up	yes	2.44738	7.28e-06	0.000897283	up	yes	1.00977
gene:OS10G0542200	Ubiquitin domain-containing protein DSK2b	1.47685	3.06e-10	9.41e-08	up	yes	1.49814	2.12e-05	0.00206953	up	yes	0.985791
gene:OS01G0795400	Subtilisin-like protease SBT3.5	2.52005	1.1e-05	0.00089404	up	yes	2.609	6.22e-07	0.000112108	up	yes	0.965904
gene:OS03G0661600	Zeamatin	3.13077	2.98e-15	2.99e-12	up	yes	3.28485	7.29e-12	4.61e-09	up	yes	0.953095
gene:OS01G0192300	Transcription factor DIVARICATA	1.15695	2.2e-07	3.21e-05	up	yes	1.33406	5.7e-05	0.00458561	up	yes	0.867245
gene:OS03G0154100	FAD-dependent urate hydroxylase	1.2466	5.65e-05	0.00360935	up	yes	1.47427	0.000178391	0.010846	up	yes	0.845577
gene:OS07G0541200	Cysteine-rich receptor-like protein kinase 8	1.70548	2.48e-05	0.00180794	up	yes	1.94581	0.000473554	0.0221779	up	yes	0.876488
gene:OS03G0439900	Transposon Ty3-I Gag-Pol polyprotein	1.60388	0.000685457	0.0249901	up	yes	1.85893	0.00139884	0.0481182	up	yes	0.8628
gene:OS11G0598300	Putative disease resistance RPP13-like protein 3	1.04524	0.000226386	0.0107158	up	yes	1.33552	0.000203672	0.0120666	up	yes	0.782644
gene:OS01G0612500	Acyl-protein thioesterase 2	1.526	0.00158114	0.0464383	up	yes	1.83196	0.000854127	0.0339474	up	yes	0.832984
gene:OS05G0475300	TOM1-like protein 2	1.09596	6.04e-05	0.00375998	up	yes	1.40238	3.72e-05	0.00327868	up	yes	0.781502
gene:OS01G0257300	Flowering-promoting factor 1-like protein 1	2.76503	8.82e-05	0.00511278	up	yes	3.10073	0.000169227	0.0104347	up	yes	0.891737
gene:OS06G0602500	Putative receptor protein kinase ZmPK1	1.24402	6.84e-06	0.000606313	up	yes	1.58542	0.00010537	0.00737287	up	yes	0.784665
gene:OS07G0663800	(-)-isopiperitenol/(-)-carveol dehydrogenase, mitochondrial	1.30845	1.22e-09	3.31e-07	up	yes	1.69408	0.000952185	0.0363447	up	yes	0.772365
gene:OS04G0614300	.	4.13127	5.67e-09	1.26e-06	up	yes	4.5493	5.95e-05	0.00474903	up	yes	0.908112
gene:OS10G0420900	.	2.02015	1.29e-08	2.56e-06	up	yes	2.45086	9.69e-05	0.0069302	up	yes	0.824262
gene:OS11G0592200	Barwin	1.65915	3.01e-09	7.23e-07	up	yes	2.09858	0.000122813	0.00819781	up	yes	0.790607
gene:OS11G0117400	Probable WRKY transcription factor 46	1.29158	5.16e-05	0.00335402	up	yes	1.74053	0.000967602	0.0366561	up	yes	0.742061
gene:OS01G0940700	Glucan endo-1,3-beta-glucosidase, acidic isoform	1.24596	3.08e-07	4.34e-05	up	yes	1.7008	0.000421111	0.0203969	up	yes	0.732573
gene:OS04G0150300	.	3.00154	0.000551286	0.020928	up	yes	3.46245	5.81e-06	0.000748574	up	yes	0.866885
gene:OS03G0300400	Pathogenesis-related protein 1	1.05842	1.1e-06	0.000126918	up	yes	1.56966	8.53e-06	0.0010185	up	yes	0.674297
gene:OS09G0448200	Probable potassium transporter 17	1.41962	0.00052411	0.0202569	up	yes	1.9386	0.000576111	0.0255204	up	yes	0.732288
gene:OS01G0382400	Pathogenesis-related protein PRMS	2.06923	4.5e-13	2.82e-10	up	yes	2.60061	4.55e-05	0.00386554	up	yes	0.795671
gene:EPlOSAG00000036066	.	1.5076	6.27e-05	0.00387524	up	yes	2.05172	0.000220613	0.0126605	up	yes	0.734798
gene:OS01G0944700	Glucan endo-1,3-beta-glucosidase GII	2.10369	2.3e-21	4.62e-18	up	yes	2.64808	6.33e-06	0.000800141	up	yes	0.794419
gene:OS07G0677100	Peroxidase 2	1.76601	8.46e-05	0.00493833	up	yes	2.3115	0.000210144	0.0122491	up	yes	0.764009
gene:OS01G0859100	Zinc finger protein WIP4	3.00135	0.000905058	0.0308878	up	yes	3.57245	2.85e-07	5.66e-05	up	yes	0.840136
gene:OS06G0726200	Chitinase 1	1.90269	3.61e-15	3.33e-12	up	yes	2.48852	1.77e-05	0.00178018	up	yes	0.764586
gene:OS12G0123700	NAC transcription factor ONAC010	2.18051	3.04e-16	3.84e-13	up	yes	2.8096	2.52e-06	0.000373247	up	yes	0.776093
gene:OS04G0493400	Chitinase 4	1.60789	4.09e-11	1.58e-08	up	yes	2.24765	0.000179589	0.0108844	up	yes	0.715364
gene:OS07G0539100	Glucan endo-1,3-beta-glucosidase 3	1.25519	0.00153605	0.0455742	up	yes	1.895	2.35e-07	4.84e-05	up	yes	0.662372
gene:OS02G0629000	.	1.45662	0.000616315	0.0228626	up	yes	2.14599	4.23e-07	8.03e-05	up	yes	0.678764
gene:OS01G0108400	.	1.65373	4.68e-11	1.73e-08	up	yes	2.36794	2.95e-05	0.00269981	up	yes	0.698386
gene:OS09G0491740	.	1.42534	9.67e-09	2e-06	up	yes	2.16445	2.44e-09	8.16e-07	up	yes	0.65852
gene:OS08G0168000	Beta-sesquiphellandrene synthase	1.54342	0.000750695	0.0269681	up	yes	2.30347	0.000327591	0.0170549	up	yes	0.670041
gene:OS08G0374600	Putative wall-associated receptor kinase-like 16	2.09882	1.76e-06	0.000186324	up	yes	2.86668	1.06e-10	5.26e-08	up	yes	0.732144
gene:OS07G0683200	NAC transcription factor NAM-B1	1.22656	3.8e-05	0.00261687	up	yes	1.99936	8.74e-09	2.67e-06	up	yes	0.613477
gene:OS03G0790500	Probable carboxylesterase 15	2.14837	2.12e-11	8.82e-09	up	yes	3.00307	0.000127123	0.00843697	up	yes	0.715389
gene:OS01G0775400	Cytokinin dehydrogenase 5	1.07258	6.71e-05	0.00410245	up	yes	1.92736	8.94e-06	0.00105066	up	yes	0.556505
gene:OS05G0583000	Probable WRKY transcription factor 28	1.52889	1.65e-05	0.00126227	up	yes	2.38801	0.000110047	0.00760858	up	yes	0.640235
gene:OS09G0538000	Ribonuclease 1	1.19922	1.78e-09	4.57e-07	up	yes	2.07888	6.19e-05	0.00487948	up	yes	0.576859
gene:OS09G0455300	Transcription factor HEC1	1.22143	0.000788708	0.0279939	up	yes	2.10827	0.000897923	0.035004	up	yes	0.579351
gene:OS01G0124200	Bowman-Birk type bran trypsin inhibitor	1.3539	4.11e-11	1.58e-08	up	yes	2.24964	8.69e-05	0.0063684	up	yes	0.601828
gene:OS03G0258200	Probable carboxylesterase 17	1.27037	9.31e-06	0.000796171	up	yes	2.19653	7.22e-08	1.72e-05	up	yes	0.578353
gene:OS01G0962100	.	1.09445	0.000453729	0.0180687	up	yes	2.04315	2.24e-06	0.000339107	up	yes	0.535667
gene:OS10G0542900	Chitinase 8	1.77002	3.96e-07	5.19e-05	up	yes	2.72814	2.74e-05	0.00255241	up	yes	0.6488
gene:OS04G0573000	SPX domain-containing membrane protein Os04g0573000	1.00159	0.00033567	0.0144826	up	yes	2.00806	2.69e-09	8.92e-07	up	yes	0.498783
gene:OS12G0258700	Laccase-24	2.00749	1.07e-08	2.18e-06	up	yes	3.07814	1.43e-10	6.76e-08	up	yes	0.652176
gene:OS07G0550500	Receptor-like serine/threonine-protein kinase SD1-8	1.44374	1.5e-05	0.00116551	up	yes	2.5185	1.75e-09	6.04e-07	up	yes	0.573256
gene:OS05G0522600	Probably inactive leucine-rich repeat receptor-like protein kinase At2g25790	1.39668	9.48e-07	0.000111969	up	yes	2.48191	0.000605752	0.0263988	up	yes	0.562745
gene:OS06G0698300	Probable protein phosphatase 2C 59	1.23289	0.00045731	0.0181689	up	yes	2.37155	2.02e-08	5.62e-06	up	yes	0.519868
gene:OS10G0492900	Alpha-galactosidase	1.33098	3.33e-07	4.54e-05	up	yes	2.49086	4.32e-06	0.000575895	up	yes	0.534345
gene:OS02G0730000	Aldehyde dehydrogenase family 2 member B7, mitochondrial	2.09631	4.46e-06	0.000414469	up	yes	3.29491	4.71e-18	7.44e-15	up	yes	0.636227
gene:OS01G0511100	Universal stress protein A-like protein	1.27282	1.13e-07	1.78e-05	up	yes	2.48234	1.44e-10	6.76e-08	up	yes	0.512751
gene:OS09G0128400	.	1.66742	9.17e-06	0.000786011	up	yes	2.88102	2.1e-09	7.08e-07	up	yes	0.578761
gene:OS06G0129900	Cytochrome P450 704C1	1.41563	3.94e-12	1.92e-09	up	yes	2.70373	0.000134352	0.00874971	up	yes	0.523582
gene:OS11G0592000	Barwin	1.92757	2.21e-05	0.00162823	up	yes	3.26393	1.39e-08	3.96e-06	up	yes	0.590567
gene:OS02G0755900	7-deoxyloganetin glucosyltransferase	2.91443	9.95e-11	3.47e-08	up	yes	4.29343	2.01e-09	6.85e-07	up	yes	0.678813
gene:OS04G0511200	Peroxygenase	2.20976	5.3e-14	4.02e-11	up	yes	3.58881	4.55e-07	8.5e-05	up	yes	0.615737
gene:OS03G0322900	Late embryogenesis abundant protein 1	1.23894	0.00173213	0.0498854	up	yes	2.64814	8.49e-08	1.97e-05	up	yes	0.467854
gene:OS05G0104200	Polygalacturonase inhibitor	1.65992	0.000550042	0.020904	up	yes	3.09438	3.62e-13	3e-10	up	yes	0.536431
gene:OS06G0547400	Peroxidase P7	1.08008	0.000237212	0.0110144	up	yes	2.53364	2.26e-10	9.96e-08	up	yes	0.426296
gene:OS09G0272600	.	1.75173	6.1e-08	1.03e-05	up	yes	3.2367	6.1e-13	4.82e-10	up	yes	0.541209
gene:OS01G0108500	.	2.04542	3.42e-07	4.64e-05	up	yes	3.57925	1.23e-09	4.52e-07	up	yes	0.571467
gene:OS03G0638400	.	2.45589	0.000400272	0.0164783	up	yes	3.99949	1.19e-08	3.46e-06	up	yes	0.614052
gene:OS02G0649300	Homeobox-leucine zipper protein HOX24	3.08824	1.65e-25	5.13e-22	up	yes	4.65917	1.31e-27	5.68e-24	up	yes	0.662832
gene:OS03G0826900	.	4.48313	5.29e-06	0.000482449	up	yes	6.06617	2.71e-12	1.85e-09	up	yes	0.739038
gene:OS04G0486950	Malate synthase	1.78023	0.000103954	0.00581595	up	yes	3.36372	7.33e-13	5.67e-10	up	yes	0.529244
gene:OS01G0705200	.	1.86773	5.08e-07	6.42e-05	up	yes	3.47221	4.33e-11	2.28e-08	up	yes	0.537909
gene:OS07G0687900	Galactinol synthase 2	1.09607	4.82e-05	0.00315972	up	yes	2.75844	1.35e-05	0.00143537	up	yes	0.397354
gene:OS06G0553100	Heat stress transcription factor C-2b	2.02198	2.55e-05	0.00184789	up	yes	3.68553	3.49e-15	3.72e-12	up	yes	0.548625
gene:OS01G0615100	Subtilisin-chymotrypsin inhibitor-2A	1.34204	2.87e-06	0.000285557	up	yes	3.02244	3.78e-06	0.000515748	up	yes	0.444027
gene:OS07G0664400	Secoisolariciresinol dehydrogenase (Fragment)	1.24543	0.000142728	0.00749224	up	yes	3.02965	0.00141806	0.0485871	up	yes	0.411081
gene:OS07G0524900	WAT1-related protein At5g64700	1.76298	2.1e-05	0.00155983	up	yes	3.65085	1.39e-13	1.24e-10	up	yes	0.482896
gene:OS03G0195100	Aminotransferase ALD1 homolog	2.71043	5.75e-14	4.27e-11	up	yes	4.6022	3.25e-05	0.00292189	up	yes	0.588943
gene:OS05G0247800	Xylanase inhibitor protein 2	4.53649	1.81e-14	1.47e-11	up	yes	6.45829	2.77e-24	8.02e-21	up	yes	0.702429
gene:OS01G0385400	S-type anion channel SLAH3	1.96912	0.000970391	0.0325639	up	yes	3.93911	2.9e-05	0.00268742	up	yes	0.499891
gene:OS06G0681200	Early nodulin-like protein 2	2.79563	3.81e-12	1.88e-09	up	yes	4.97836	3.03e-06	0.000435683	up	yes	0.561557
gene:OS12G0116700	Probable WRKY transcription factor 70	1.45282	0.000895763	0.03074	up	yes	3.68541	2.12e-08	5.85e-06	up	yes	0.394208
gene:OS07G0526400	Bisdemethoxycurcumin synthase	1.09685	8.3e-08	1.35e-05	up	yes	3.33999	5.91e-14	5.71e-11	up	yes	0.3284
gene:OS11G0213000	Coatomer subunit beta'-2	1.40111	0.000339967	0.014631	up	yes	3.64634	2.68e-07	5.38e-05	up	yes	0.384252
gene:OS11G0454200	Dehydrin Rab16B	3.53501	8.13e-09	1.71e-06	up	yes	5.8011	3.56e-31	2.47e-27	up	yes	0.609369
gene:OS11G0303800	Glutathione S-transferase T3	2.03627	0.000844452	0.029382	up	yes	4.31356	4.95e-06	0.000648401	up	yes	0.472062
gene:OS08G0518800	Xylanase inhibitor protein 2	3.50336	0.00138237	0.0421603	up	yes	5.82272	3.6e-11	1.93e-08	up	yes	0.601671
gene:OS04G0614500	Probable gamma-aminobutyrate transaminase 2, mitochondrial	2.8355	1.25e-13	8.5e-11	up	yes	5.44274	4.2e-18	6.96e-15	up	yes	0.520969
gene:OS11G0117600	.	1.48251	4.36e-06	0.000408002	up	yes	4.4647	3.74e-07	7.26e-05	up	yes	0.332051
gene:OS11G0454300	Water stress-inducible protein Rab21	2.80082	0.00119245	0.0377162	up	yes	5.83826	3.58e-42	1.25e-37	up	yes	0.479736
gene:OS07G0526600	2-hydroxyisoflavanone dehydratase	2.61973	3.8e-06	0.000363587	up	yes	5.72047	1.04e-35	1.21e-31	up	yes	0.457958
gene:OS11G0211800	.	3.48644	1.25e-05	0.000995655	up	yes	6.71517	3.68e-06	0.000506473	up	yes	0.519189
gene:OS02G0113200	Obtusifoliol 14-alpha demethylase	3.12057	0.00101791	0.0336752	up	yes	7.09971	1.65e-10	7.57e-08	up	yes	0.439535
gene:OS12G0548501	Subtilisin-chymotrypsin inhibitor-2A	1.66235	9.93e-06	0.000838543	up	yes	5.9438	6.15e-12	4.04e-09	up	yes	0.279677
gene:OS12G0548401	Subtilisin-chymotrypsin inhibitor WSCI	1.61011	5.26e-12	2.53e-09	up	yes	6.47653	1.08e-10	5.29e-08	up	yes	0.248607
gene:OS01G0609200	ABC transporter G family member 35	2.05736	0.000323143	0.0141026	up	yes	8.30004	1.19e-38	2.08e-34	up	yes	0.247874
gene:OS01G0386500	.	Inf	0.000196495	0.00956632	up	yes	Inf	4.91e-07	8.98e-05	up	yes

## Sheet: Table S5
Table S5 Differentially expressed genes down-regulated only in Dongdao-4 under salt stress
Gene ID	Annotation	Dongdao-4
		log2 (fold change)	P-Value	FDR	up/down	significant
gene:OS11G0470600	.	-9.92366	1.27e-13	8.53e-11	down	yes
gene:OS01G0737500	Aluminum-activated malate transporter 9	-5.37488	0.00011242	0.00622838	down	yes
gene:OS11G0474400	.	-4.24921	1.08e-07	1.72e-05	down	yes
gene:OS08G0554300	Rhamnogalacturonate lyase B	-4.18015	4.84e-13	2.95e-10	down	yes
gene:OS06G0549300	Tetrahydrocannabinolic acid synthase	-3.91752	4.49e-05	0.00300237	down	yes
gene:OS02G0768300	WAT1-related protein At1g21890	-3.55995	4.15e-16	5.06e-13	down	yes
gene:OS05G0579700	Protein RADIALIS-like 6	-3.36967	5.72e-05	0.0036301	down	yes
gene:OS03G0165900	Protein SULFUR DEFICIENCY-INDUCED 1	-2.50522	0.000262614	0.0119908	down	yes
gene:OS06G0568600	Ent-kaurene oxidase-like 5	-2.47101	0.000960779	0.0323277	down	yes
gene:OS01G0924966	Indole-3-acetic acid-induced protein ARG7	-2.45365	0.000530138	0.0203975	down	yes
gene:OS11G0241700	.	-2.43766	2.69e-19	4.6e-16	down	yes
gene:OS11G0569600	Probable LRR receptor-like serine/threonine-protein kinase At3g47570	-2.42534	0.000231269	0.0108417	down	yes
gene:OS06G0141200	Uncharacterized RNA-binding protein C17H9.04c	-2.41279	1.97e-29	1.01e-25	down	yes
gene:OS07G0298900	.	-2.35844	0.000570374	0.0214617	down	yes
gene:OS02G0758000	24.1 kDa heat shock protein, mitochondrial	-2.3378	1.82e-16	2.38e-13	down	yes
gene:OS06G0157700	Protein HEADING DATE 3A	-2.33076	0.00147606	0.0442022	down	yes
gene:OS11G0474800	Stemar-13-ene synthase	-2.25416	0.000153933	0.00795974	down	yes
gene:OS06G0480500	.	-2.24473	8.62e-12	3.92e-09	down	yes
gene:OS01G0974100	Outer envelope pore protein 16, chloroplastic	-2.13335	2.64e-05	0.00190926	down	yes
gene:OS01G0803300	WAT1-related protein At5g07050	-2.13013	4.36e-06	0.000408002	down	yes
gene:OS12G0603300	Ethylene-responsive transcription factor 1	-2.10869	0.00034923	0.0149355	down	yes
gene:OS03G0338000	Alanine--glyoxylate aminotransferase 2 homolog 3, mitochondrial	-2.09088	0.00153914	0.0455742	down	yes
gene:OS01G0647200	.	-2.07647	0.000576695	0.0216518	down	yes
gene:OS10G0149000	Proline-rich protein 4	-2.0707	0.000628005	0.0232205	down	yes
gene:OS04G0364800	Putative ripening-related protein 1	-1.99779	2.32e-08	4.24e-06	down	yes
gene:OS02G0807900	Wall-associated receptor kinase 3	-1.9763	0.00110218	0.0357218	down	yes
gene:OS05G0503500	.	-1.97528	1.62e-08	3.09e-06	down	yes
gene:OS08G0446800	Protein GLUTAMINE DUMPER 3	-1.94074	3.23e-06	0.00031453	down	yes
gene:OS05G0527900	UDP-glycosyltransferase 88A1	-1.9359	8.49e-09	1.77e-06	down	yes
gene:OS04G0612500	.	-1.91616	1.71e-22	4.17e-19	down	yes
gene:OS06G0592500	Multiprotein-bridging factor 1c	-1.89232	0.000533106	0.0204655	down	yes
gene:OS10G0149400	Proline-rich protein 4	-1.87038	7.83e-05	0.00464599	down	yes
gene:OS04G0688500	Cationic peroxidase SPC4	-1.86753	2.38e-08	4.31e-06	down	yes
gene:OS03G0400200	Dirigent protein 11	-1.83596	5.5e-07	6.9e-05	down	yes
gene:OS09G0562750	.	-1.83562	7.63e-07	9.26e-05	down	yes
gene:OS11G0566800	Chalcone synthase	-1.83165	0.000305528	0.0135066	down	yes
gene:OS08G0452900	.	-1.8174	2.06e-05	0.00153274	down	yes
gene:OS06G0267900	Putative disease resistance protein RGA3	-1.81252	1.67e-05	0.00127773	down	yes
gene:OS01G0246400	High molecular mass early light-inducible protein HV58, chloroplastic	-1.75411	2.03e-11	8.68e-09	down	yes
gene:OS03G0752500	.	-1.72793	1.7e-08	3.2e-06	down	yes
gene:OS05G0520600	.	-1.72675	2.65e-12	1.33e-09	down	yes
gene:OS07G0510500	UDP-glycosyltransferase 71B7	-1.72054	5.92e-05	0.00372678	down	yes
gene:OS08G0507100	Cytochrome P450 76M5	-1.6974	1.65e-06	0.000176602	down	yes
gene:OS05G0579600	Protein RADIALIS-like 6	-1.65096	2.55e-12	1.3e-09	down	yes
gene:OS10G0568900	Haloacid dehalogenase-like hydrolase domain-containing protein Sgpp	-1.56193	1.44e-15	1.49e-12	down	yes
gene:OS01G0735300	Anthocyanidin 5,3-O-glucosyltransferase	-1.54542	2.68e-09	6.54e-07	down	yes
gene:OS07G0129300	Pathogenesis-related protein 1	-1.53965	1.72e-07	2.55e-05	down	yes
gene:OS08G0503000	.	-1.53649	1e-05	0.000844697	down	yes
gene:OS04G0612301	.	-1.53227	0.000103833	0.00581595	down	yes
gene:OS02G0204700	Cytochrome P450 734A2	-1.52313	0.000896224	0.03074	down	yes
gene:OS01G0778900	.	-1.51084	0.00038841	0.0161261	down	yes
gene:OS02G0258800	.	-1.50268	1.82e-11	7.88e-09	down	yes
gene:OS04G0586200	.	-1.48896	1.33e-07	2.03e-05	down	yes
gene:OS05G0187100	Hexokinase-7	-1.47998	3.97e-07	5.19e-05	down	yes
gene:OS08G0192100	.	-1.47899	1.66e-07	2.47e-05	down	yes
gene:OS01G0326300	Peroxidase 1	-1.47609	5.88e-05	0.00371197	down	yes
gene:OS06G0696400	Xyloglucan endotransglucosylase/hydrolase protein 22	-1.45458	3.88e-06	0.000369417	down	yes
gene:OS05G0272200	.	-1.43057	0.00097836	0.0327669	down	yes
gene:OS04G0526800	.	-1.42963	1.43e-09	3.78e-07	down	yes
gene:OS12G0609600	.	-1.42273	3.24e-07	4.48e-05	down	yes
gene:OS06G0601500	Transcription factor HY5	-1.42174	1.12e-09	3.1e-07	down	yes
gene:OS03G0146100	Probable aquaporin TIP1-1	-1.41971	1.22e-10	4.15e-08	down	yes
gene:OS06G0137400	Auxin-induced protein 15A	-1.41934	1.6e-06	0.000172729	down	yes
gene:OS02G0114900	.	-1.40403	3.69e-07	4.94e-05	down	yes
gene:OS02G0652000	Cyclin-P4-1	-1.40144	4.67e-06	0.000432081	down	yes
gene:OS08G0119800	Photosystem II core complex proteins psbY, chloroplastic	-1.36233	0.000422526	0.0171259	down	yes
gene:OS12G0603700	CBL-interacting protein kinase 4	-1.35755	3.09e-07	4.34e-05	down	yes
gene:OS12G0628100	Actin-depolymerizing factor 11	-1.35627	6.26e-12	2.93e-09	down	yes
gene:OS03G0634400	CBL-interacting protein kinase 7	-1.34986	4.02e-07	5.24e-05	down	yes
gene:OS05G0514500	.	-1.34697	7.01e-05	0.0042722	down	yes
gene:OS06G0156600	GDSL esterase/lipase At5g45910	-1.34436	1.75e-05	0.00132668	down	yes
gene:OS04G0419900	G-type lectin S-receptor-like serine/threonine-protein kinase At2g19130	-1.34341	0.000115284	0.00636637	down	yes
gene:OS06G0687800	EH domain-containing protein 1	-1.33453	0.000136748	0.00728073	down	yes
gene:OS01G0106400	Isoflavone reductase homolog IRL	-1.33109	4.76e-10	1.41e-07	down	yes
gene:OS04G0253000	Histone H1	-1.32038	2.55e-06	0.000258094	down	yes
gene:OS09G0554300	Uncharacterized transporter YBR287W	-1.31911	1.63e-10	5.25e-08	down	yes
gene:OS05G0541750	.	-1.30772	0.000203588	0.00982751	down	yes
gene:OS10G0508700	21 kDa protein	-1.29716	0.000447826	0.0178753	down	yes
gene:OS03G0651800	Putative germin-like protein 3-2	-1.29512	0.000419134	0.0170293	down	yes
gene:OS06G0660400	.	-1.28999	0.00148172	0.0442417	down	yes
gene:OS03G0114100	.	-1.27581	0.0014448	0.0435969	down	yes
gene:OS02G0753000	Probable trehalose-phosphate phosphatase 4	-1.27479	0.000514032	0.0199351	down	yes
gene:OS01G0642200	.	-1.27339	9.58e-11	3.37e-08	down	yes
gene:OS04G0445900	.	-1.27318	0.000353635	0.0150659	down	yes
gene:OS07G0489200	7-deoxyloganetic acid glucosyltransferase	-1.24464	0.00099937	0.0333071	down	yes
gene:OS07G0142600	.	-1.24216	1.16e-05	0.00093634	down	yes
gene:OS01G0924200	.	-1.24214	1.24e-06	0.000141484	down	yes
gene:OS11G0602500	40S ribosomal protein S9-2	-1.23942	0.000232661	0.0108738	down	yes
gene:OS07G0676800	.	-1.2331	5.68e-05	0.00361169	down	yes
gene:OS12G0113500	CBL-interacting protein kinase 14	-1.22258	4.29e-06	0.000402916	down	yes
gene:OS05G0189300	Acid phosphatase 1	-1.2203	1.42e-08	2.77e-06	down	yes
gene:OS04G0482300	BTB/POZ and TAZ domain-containing protein 1	-1.21135	0.00035433	0.0150659	down	yes
gene:OS01G0760000	Dynein light chain 1, cytoplasmic	-1.21101	0.00163894	0.047725	down	yes
gene:OS05G0514350	.	-1.20897	0.00134732	0.0413501	down	yes
gene:OS03G0300900	Probable galacturonosyltransferase-like 7	-1.2054	0.000517835	0.020037	down	yes
gene:OS02G0706400	Protein RADIALIS-like 3	-1.20469	5.08e-08	8.62e-06	down	yes
gene:OS04G0127200	Subtilisin-like protease SBT3.3	-1.20198	1.46e-07	2.22e-05	down	yes
gene:OS01G0511600	Plastidal glycolate/glycerate translocator 1, chloroplastic	-1.18885	8.14e-09	1.71e-06	down	yes
gene:OS09G0309500	.	-1.18703	4.11e-09	9.53e-07	down	yes
gene:OS04G0111200	ATP sulfurylase 2	-1.18037	1.02e-09	2.85e-07	down	yes
gene:OS03G0717900	.	-1.17137	0.000128287	0.00691655	down	yes
gene:OS01G0805500	UDP-glycosyltransferase 87A2	-1.16647	3.04e-05	0.00215409	down	yes
gene:OS10G0100700	Probable pyridoxal 5'-phosphate synthase subunit PDX1.2	-1.16584	1.02e-09	2.85e-07	down	yes
gene:OS01G0719600	Copper transport protein ATX1	-1.15927	0.00161775	0.0472594	down	yes
gene:OS03G0171900	Alanine--glyoxylate aminotransferase 2 homolog 1, mitochondrial	-1.1584	1.87e-06	0.000196686	down	yes
gene:OS03G0368900	Peroxidase 2	-1.14794	0.000897988	0.0307696	down	yes
gene:OS07G0561500	Short-chain type dehydrogenase/reductase	-1.13636	3.38e-07	4.59e-05	down	yes
gene:OS04G0412500	Alpha carbonic anhydrase 1, chloroplastic	-1.13212	2.54e-08	4.55e-06	down	yes
gene:OS11G0629400	Protein SPIRAL1-like 2	-1.1304	7.18e-07	8.81e-05	down	yes
gene:OS07G0462200	.	-1.11271	4.73e-05	0.00311731	down	yes
gene:OS07G0116600	Probable N-acetyltransferase HLS1-like	-1.10877	0.00120817	0.0381077	down	yes
gene:OS09G0526600	Heat stress transcription factor B-2c	-1.09953	0.00102955	0.0338503	down	yes
gene:OS01G0638600	Scopoletin glucosyltransferase	-1.09798	0.00156745	0.0461551	down	yes
gene:OS04G0455700	.	-1.08828	2.51e-05	0.00182043	down	yes
gene:OS04G0530900	Probable galacturonosyltransferase-like 3	-1.07579	4.4e-05	0.00295708	down	yes
gene:OS07G0142300	.	-1.0731	1.82e-05	0.00137643	down	yes
gene:OS10G0554001	.	-1.0724	2.4e-06	0.000244447	down	yes
gene:OS04G0483500	Very-long-chain 3-oxoacyl-CoA reductase 1	-1.07197	4.43e-05	0.00297019	down	yes
gene:OS03G0153100	6-hydroxynicotinate 3-monooxygenase	-1.07161	0.00146449	0.0440228	down	yes
gene:OS11G0482901	Cytochrome P450 94B3	-1.06983	2.9e-05	0.00206975	down	yes
gene:OS08G0444500	.	-1.06202	0.000208065	0.0100294	down	yes
gene:OS08G0104600	Ferredoxin-1, chloroplastic	-1.06151	1.51e-08	2.92e-06	down	yes
gene:OS01G0651350	GDSL esterase/lipase At1g28570	-1.058	0.000692776	0.0251522	down	yes
gene:OS02G0718600	.	-1.04999	9.58e-05	0.005456	down	yes
gene:OS10G0474100	Long-chain-alcohol oxidase FAO1	-1.04785	0.000188924	0.00935789	down	yes
gene:OS07G0659300	.	-1.04604	0.00016951	0.00859592	down	yes
gene:OS11G0644500	Omega-hydroxypalmitate O-feruloyl transferase	-1.04441	4.21e-06	0.000398361	down	yes
gene:OS04G0412100	.	-1.04359	4.46e-06	0.000414469	down	yes
gene:OS06G0484500	.	-1.03683	0.000292022	0.0130276	down	yes
gene:OS08G0460000	Germin-like protein 8-14	-1.02583	1.2e-06	0.000136903	down	yes
gene:OS01G0559750	.	-1.02228	1.03e-07	1.65e-05	down	yes
gene:OS04G0507100	Protein LOW PSII ACCUMULATION 1, chloroplastic	-1.02212	4.98e-07	6.32e-05	down	yes
gene:OS07G0558300	Putative PAP-specific phosphatase, mitochondrial	-1.01764	4.07e-05	0.00276836	down	yes
gene:OS04G0668800	Uncharacterized protein At5g50100, mitochondrial	-1.01348	1.9e-05	0.00143417	down	yes
gene:OS04G0649500	.	-1.0127	0.00118641	0.03763	down	yes
gene:OS01G0658400	Ubiquitin-conjugating enzyme E2 5A	-1.00787	5.8e-05	0.00366352	down	yes
gene:OS05G0555300	.	-1.00581	5.07e-06	0.000463884	down	yes
gene:OS03G0220100	3-ketoacyl-CoA synthase 6	-1.00393	0.000227397	0.0107211	down	yes
gene:OS07G0142500	.	-1.0004	0.000175011	0.00882243	down	yes
gene:OS11G0471100	.	#NAME?	2.4e-57	8.18e-53	down	yes

## Sheet: Table S6
Table S6 Differentially expressed genes down-regulated only in Jigeng-88 under salt stress
Gene ID	Annotation	Dongdao-4
		log2 (fold change)	P-Value	FDR	up/down	significant
gene:OS11G0204800	.	-8.85942	1.64e-22	4.08e-19	down	yes
gene:OS11G0204600	Glucose-1-phosphate adenylyltransferase large subunit 1, chloroplastic/amyloplastic	-8.17361	8.47e-26	2.68e-22	down	yes
gene:OS07G0597400	.	-8.12504	1.6e-15	1.81e-12	down	yes
gene:OS11G0641800	Laccase-20	-5.81927	1.19e-05	0.0013183	down	yes
gene:OS04G0141400	L-type lectin-domain containing receptor kinase IX.1	-5.49446	6.79e-14	6.22e-11	down	yes
gene:OS11G0224900	Disease resistance protein RPM1	-3.84366	2.75e-07	5.5e-05	down	yes
gene:OS07G0162700	Probable carboxylesterase 15	-3.75608	0.000706221	0.0296621	down	yes
gene:OS01G0873000	.	-2.98198	5.48e-05	0.00443237	down	yes
gene:OS02G0662100	Putative lipid-binding protein At4g00165	-2.95319	7.13e-06	0.000885882	down	yes
gene:OS11G0437600	.	-2.71822	0.000303306	0.0161039	down	yes
gene:OS08G0533300	.	-2.61754	0.00117753	0.0427017	down	yes
gene:OS05G0201700	.	-2.5817	0.000576209	0.0255204	down	yes
gene:OS03G0376600	RNA-binding protein CP29B, chloroplastic	-2.5722	1.62e-11	9.72e-09	down	yes
gene:OS08G0549600	.	-2.437	0.000135367	0.00878292	down	yes
gene:OS03G0226200	Non-symbiotic hemoglobin 2	-2.30495	0.000554371	0.0247902	down	yes
gene:OS10G0566700	20 kDa chaperonin, chloroplastic	-2.25283	1.4e-10	6.74e-08	down	yes
gene:OS10G0198300	.	-2.25004	1.94e-05	0.00192274	down	yes
gene:OS06G0237000	Ankyrin repeat domain-containing protein EMB506, chloroplastic	-2.24141	5.89e-05	0.00470839	down	yes
gene:OS01G0273800	Probable indole-3-pyruvate monooxygenase YUCCA10	-2.22599	6.87e-06	0.000862619	down	yes
gene:OS03G0283200	Protein IN2-1 homolog A	-2.2072	1.03e-05	0.00117549	down	yes
gene:OS04G0345100	.	-2.17293	0.000180068	0.0108909	down	yes
gene:OS06G0132300	.	-2.17235	2.92e-05	0.00269501	down	yes
gene:OS03G0828100	50S ribosomal protein L18, chloroplastic	-2.16747	1.52e-09	5.38e-07	down	yes
gene:OS04G0415600	Copper transporter 6	-2.1288	9.06e-06	0.00105802	down	yes
gene:OS05G0516800	Ras-related protein RIC2	-2.09044	0.00105228	0.0389447	down	yes
gene:OS06G0319800	Protein PAM68, chloroplastic	-2.08578	0.000946491	0.0362709	down	yes
gene:OS03G0761000	Upstream activation factor subunit UAF30	-2.03868	0.000332147	0.0171964	down	yes
gene:OS06G0306300	Peroxidase 1	-1.98713	0.00130114	0.0457067	down	yes
gene:OS10G0350800	.	-1.98251	4.76e-05	0.00401105	down	yes
gene:OS05G0551801	Chloroplastic group IIA intron splicing facilitator CRS1, chloroplastic	-1.98042	6.34e-05	0.00491967	down	yes
gene:OS04G0479900	.	-1.94268	0.000947003	0.0362709	down	yes
gene:OS04G0119000	.	-1.94063	1.21e-05	0.00132676	down	yes
gene:OS03G0574600	.	-1.93758	1.03e-07	2.34e-05	down	yes
gene:OS01G0962600	40S ribosomal protein S10	-1.92206	0.000895216	0.0349808	down	yes
gene:OS04G0445700	3-oxoacyl-[acyl-carrier-protein] synthase I, chloroplastic	-1.91899	7.55e-07	0.000131956	down	yes
gene:OS04G0545250	.	-1.91573	1.32e-06	0.00021214	down	yes
gene:OS01G0282800	Tubulin beta-4 chain	-1.9125	0.000826062	0.0331581	down	yes
gene:OS08G0113100	Fructokinase-2	-1.88062	0.00146467	0.0498404	down	yes
gene:OS06G0116400	.	-1.86746	1.26e-06	0.000205006	down	yes
gene:OS05G0241200	Triose phosphate/phosphate translocator TPT, chloroplastic	-1.84631	0.00129557	0.0456031	down	yes
gene:OS01G0143800	Uncharacterized protein At2g39795, mitochondrial	-1.81504	1.6e-05	0.00164315	down	yes
gene:OS01G0914300	.	-1.80729	6.43e-05	0.00498131	down	yes
gene:OS06G0683200	50S ribosomal protein L24, chloroplastic	-1.79431	2.14e-06	0.000326489	down	yes
gene:OS01G0914400	EPIDERMAL PATTERNING FACTOR-like protein 9	-1.78771	0.000126081	0.00838378	down	yes
gene:OS01G0810100	.	-1.74594	0.00022926	0.0130919	down	yes
gene:OS04G0691600	30S ribosomal protein S17, chloroplastic	-1.73688	1.14e-07	2.53e-05	down	yes
gene:OS11G0550800	50S ribosomal protein 6, chloroplastic	-1.71693	1.41e-06	0.000225264	down	yes
gene:OS04G0438300	.	-1.71219	9.41e-05	0.00683228	down	yes
gene:OS02G0788500	F-box protein SKIP8	-1.70163	1.23e-05	0.00134292	down	yes
gene:OS09G0382200	.	-1.70094	0.000623514	0.0270373	down	yes
gene:OS01G0805000	50S ribosomal protein L34, chloroplastic	-1.69749	2.15e-07	4.53e-05	down	yes
gene:OS03G0356300	50S ribosomal protein L6, chloroplastic	-1.67383	1.72e-06	0.000267525	down	yes
gene:OS07G0510100	Methionine aminopeptidase 1B, chloroplastic	-1.66668	2.87e-05	0.00267013	down	yes
gene:OS02G0773500	.	-1.65595	0.00101638	0.038089	down	yes
gene:OS03G0122200	50S ribosomal protein L11, chloroplastic	-1.64367	1.3e-06	0.00021026	down	yes
gene:OS03G0184050	.	-1.64354	9.97e-05	0.00705269	down	yes
gene:OS02G0168800	Porphobilinogen deaminase, chloroplastic	-1.64029	0.000149386	0.00948032	down	yes
gene:OS01G0201600	Protodermal factor 1	-1.63369	6.58e-07	0.000117943	down	yes
gene:OS07G0590700	.	-1.62794	2.64e-06	0.000387428	down	yes
gene:OS01G0756900	.	-1.62485	0.00118038	0.0427604	down	yes
gene:OS05G0587600	.	-1.62399	0.000802026	0.032395	down	yes
gene:OS08G0433300	.	-1.61967	2.05e-05	0.00201381	down	yes
gene:OS01G0555100	.	-1.61953	0.000408686	0.0199619	down	yes
gene:OS03G0718100	Actin-1	-1.61604	7.62e-06	0.000926403	down	yes
gene:OS07G0520800	Protein LHCP TRANSLOCATION DEFECT	-1.60928	1.42e-06	0.000225264	down	yes
gene:OS02G0754300	50S ribosomal protein L29, chloroplastic	-1.60582	0.000118546	0.00803364	down	yes
gene:OS01G0555800	Peptide deformylase 1A, chloroplastic	-1.59655	0.000879574	0.0346042	down	yes
gene:OS01G0231700	60S acidic ribosomal protein P3	-1.59276	0.00123039	0.044158	down	yes
gene:OS01G0278900	.	-1.58443	1.22e-06	0.000199896	down	yes
gene:OS03G0843400	30S ribosomal protein S6 alpha, chloroplastic	-1.5753	1.42e-06	0.000225264	down	yes
gene:OS12G0115900	Elongation factor P	-1.57335	0.000272344	0.0148221	down	yes
gene:OS03G0366000	10 kDa chaperonin	-1.57012	1.69e-05	0.00170753	down	yes
gene:OS03G0751400	50S ribosomal protein L6, chloroplastic	-1.56767	4.49e-05	0.0038341	down	yes
gene:OS10G0508000	Monocopper oxidase-like protein SKU5	-1.55766	0.00018675	0.0111783	down	yes
gene:OS03G0133300	.	-1.53376	1.08e-05	0.00122002	down	yes
gene:OS05G0361900	S-adenosylmethionine carrier 1, chloroplastic/mitochondrial	-1.52227	5.42e-05	0.00441308	down	yes
gene:OS02G0308800	Fasciclin-like arabinogalactan protein 11	-1.5179	4.08e-06	0.000550545	down	yes
gene:OS06G0193200	Probable pectinesterase/pectinesterase inhibitor 12	-1.51598	0.000141167	0.00909143	down	yes
gene:OS04G0405100	.	-1.51384	0.000759184	0.0313564	down	yes
gene:OS03G0265400	50S ribosomal protein L4, chloroplastic	-1.51362	4.95e-05	0.0041373	down	yes
gene:OS09G0517000	.	-1.50813	9.83e-06	0.00112801	down	yes
gene:OS02G0259600	50S ribosomal protein L21, chloroplastic	-1.49323	3.4e-06	0.000475253	down	yes
gene:OS10G0512500	.	-1.49038	0.000127437	0.00844164	down	yes
gene:OS12G0148500	.	-1.48931	0.000366863	0.0185173	down	yes
gene:OS04G0306750	Preprotein translocase subunit SECE1	-1.48809	0.000147032	0.00938223	down	yes
gene:OS03G0284400	50S ribosomal protein L10, chloroplastic	-1.48715	0.000349846	0.0178135	down	yes
gene:OS01G0762300	.	-1.48598	1.85e-05	0.00183359	down	yes
gene:OS04G0461100	30S ribosomal protein 3, chloroplastic	-1.48139	5.88e-06	0.000752285	down	yes
gene:OS10G0445600	Rubisco accumulation factor 1, chloroplastic	-1.47678	1.13e-05	0.00125888	down	yes
gene:OS03G0128300	.	-1.47447	0.00026076	0.0143262	down	yes
gene:OS02G0822600	50S ribosomal protein L9, chloroplastic	-1.47078	0.00011996	0.008085	down	yes
gene:OS02G0652600	50S ribosomal protein L19, chloroplastic	-1.47023	6.7e-05	0.00517555	down	yes
gene:OS02G0815300	.	-1.46711	0.000174185	0.0106508	down	yes
gene:OS09G0482680	Ribonuclease Z, chloroplastic	-1.46215	0.000847128	0.0337078	down	yes
gene:OS06G0145800	Single-stranded DNA-binding protein WHY1, chloroplastic	-1.45312	0.000689962	0.0290494	down	yes
gene:OS01G0738000	.	-1.44796	0.000394427	0.0195121	down	yes
gene:OS01G0863500	.	-1.43765	0.000949471	0.0363253	down	yes
gene:OS07G0162900	Probable carboxylesterase 15	-1.43542	0.000901848	0.035004	down	yes
gene:OS11G0644100	Leucine-rich repeat receptor-like protein kinase PXL2	-1.43438	0.00130917	0.0459426	down	yes
gene:OS11G0215100	.	-1.43263	0.000880818	0.0346127	down	yes
gene:OS12G0507500	.	-1.4269	2.17e-05	0.00210325	down	yes
gene:OS02G0724300	.	-1.42443	0.000342789	0.0175829	down	yes
gene:OS08G0378900	Thioredoxin-like protein CITRX, chloroplastic	-1.42233	6.89e-05	0.00528892	down	yes
gene:OS05G0455700	Uracil phosphoribosyltransferase	-1.42135	0.000146359	0.00937369	down	yes
gene:OS04G0583600	Histone H4	-1.4189	9.98e-05	0.00705269	down	yes
gene:OS05G0462700	Histone H4	-1.41671	0.000132519	0.00871196	down	yes
gene:OS07G0606800	Probable carboxylesterase 18	-1.41521	0.000524988	0.02396	down	yes
gene:OS08G0430500	14-3-3-like protein GF14-C	-1.41246	0.000605337	0.0263988	down	yes
gene:OS10G0478100	.	-1.40814	0.000769044	0.0315762	down	yes
gene:OS08G0187900	Fatty acid desaturase 4, chloroplastic	-1.40664	0.000100652	0.00709727	down	yes
gene:OS12G0577200	.	-1.40657	0.000254483	0.0140034	down	yes
gene:OS05G0277500	Germin-like protein 5-1	-1.40581	0.000252146	0.0139331	down	yes
gene:OS02G0167300	Tubulin beta-5 chain	-1.40508	0.000246639	0.0138018	down	yes
gene:OS03G0271500	.	-1.40375	8.4e-05	0.00620068	down	yes
gene:OS01G0251400	.	-1.40172	1.24e-05	0.00134545	down	yes
gene:OS03G0178200	Uncharacterized protein ycf19	-1.39952	0.000168505	0.0104272	down	yes
gene:OS02G0831200	.	-1.39487	0.000252158	0.0139331	down	yes
gene:OS03G0825500	Transcription termination/antitermination protein NusG	-1.39427	0.00022	0.0126462	down	yes
gene:OS03G0162200	Probable histone H2A variant 1	-1.39409	4.09e-05	0.00353829	down	yes
gene:OS02G0815200	29 kDa ribonucleoprotein B, chloroplastic	-1.39077	5.01e-05	0.00416417	down	yes
gene:OS05G0303000	Stromal 70 kDa heat shock-related protein, chloroplastic	-1.38823	2.39e-05	0.00228123	down	yes
gene:OS06G0683700	.	-1.38794	0.000491076	0.0227709	down	yes
gene:OS06G0179100	.	-1.38759	0.000171124	0.010533	down	yes
gene:OS04G0676100	Thioredoxin X, chloroplastic	-1.38638	0.000207264	0.0121771	down	yes
gene:OS07G0467200	CDGSH iron-sulfur domain-containing protein NEET	-1.38405	7.5e-05	0.00562767	down	yes
gene:OS01G0633000	50S ribosomal protein L31, chloroplastic	-1.38088	0.000510052	0.0235231	down	yes
gene:OS10G0162100	.	-1.37307	0.00038944	0.0193756	down	yes
gene:OS03G0289400	Rhodanese-like domain-containing protein 10	-1.36589	0.000438993	0.0210287	down	yes
gene:OS02G0704900	Soluble inorganic pyrophosphatase	-1.36322	0.00043547	0.0209465	down	yes
gene:OS02G0715400	.	-1.35609	9.7e-05	0.0069302	down	yes
gene:OS03G0704000	30S ribosomal protein S13, chloroplastic	-1.35096	0.000952617	0.0363447	down	yes
gene:OS01G0226300	Reticulon-like protein B2	-1.34781	6.71e-05	0.00517555	down	yes
gene:OS01G0221800	.	-1.34301	0.000245113	0.0137488	down	yes
gene:OS03G0781501	.	-1.33814	4.98e-05	0.00415271	down	yes
gene:OS05G0490900	.	-1.33534	0.000252405	0.0139331	down	yes
gene:OS03G0452300	30S ribosomal protein S5, chloroplastic	-1.33339	7.08e-05	0.00538918	down	yes
gene:OS03G0351200	Divinyl chlorophyllide a 8-vinyl-reductase, chloroplastic	-1.32997	9.95e-05	0.00705269	down	yes
gene:OS04G0619800	.	-1.32466	0.00102903	0.0384804	down	yes
gene:OS09G0423700	.	-1.32455	0.000463762	0.0219134	down	yes
gene:OS08G0385000	.	-1.31998	0.000336258	0.0173245	down	yes
gene:OS06G0663800	Peptidyl-prolyl cis-trans isomerase FKBP13, chloroplastic	-1.31788	8.96e-05	0.00654697	down	yes
gene:OS02G0805200	Proliferating cell nuclear antigen	-1.31667	0.000134628	0.0087513	down	yes
gene:OS07G0474300	.	-1.31649	0.00106328	0.0392544	down	yes
gene:OS01G0102600	Probable inactive shikimate kinase like 1, chloroplastic	-1.31597	0.000236216	0.0133358	down	yes
gene:OS08G0233000	.	-1.30579	0.000990103	0.0371845	down	yes
gene:OS06G0607100	Phosphatidylcholine:diacylglycerol cholinephosphotransferase 1	-1.30459	0.000138425	0.00894794	down	yes
gene:OS10G0104900	DNA (cytosine-5)-methyltransferase 3	-1.3035	0.000884187	0.0346667	down	yes
gene:OS03G0708500	Peptidyl-prolyl cis-trans isomerase FKBP17-2, chloroplastic	-1.3022	0.000132485	0.00871196	down	yes
gene:OS07G0544800	Oxygen-evolving enhancer protein 3, chloroplastic	-1.2921	5.42e-05	0.00441308	down	yes
gene:OS03G0178066	Copper-transporting ATPase PAA2, chloroplastic	-1.2912	0.000385302	0.0192524	down	yes
gene:OS01G0958100	Cell division protein FtsY homolog, chloroplastic	-1.28968	9.7e-05	0.0069302	down	yes
gene:OS01G0500900	Tyrosine--tRNA ligase	-1.28742	0.000163958	0.0102185	down	yes
gene:OS03G0245300	Proline-rich protein 4	-1.28264	0.000637272	0.0274287	down	yes
gene:OS03G0651000	Glutamyl-tRNA(Gln) amidotransferase subunit C, chloroplastic/mitochondrial	-1.2814	0.000665221	0.028351	down	yes
gene:OS05G0567300	GTPase Era	-1.27964	0.00128137	0.0453143	down	yes
gene:OS02G0257300	Rhodanese-like domain-containing protein 4, chloroplastic	-1.27496	8.7e-05	0.0063684	down	yes
gene:OS01G0834600	40S ribosomal protein S23-1	-1.2748	0.000114664	0.00784977	down	yes
gene:OS05G0103200	Photosynthetic NDH subunit of lumenal location 5, chloroplastic	-1.26846	6.32e-05	0.00491967	down	yes
gene:OS02G0197600	Chlorophyll a-b binding protein 8, chloroplastic	-1.26631	0.000763401	0.0314233	down	yes
gene:OS10G0160100	Glucan endo-1,3-beta-glucosidase 11	-1.26488	0.000438699	0.0210287	down	yes
gene:OS01G0889800	Rhodanese-like domain-containing protein 4A, chloroplastic	-1.26218	0.000332288	0.0171964	down	yes
gene:OS03G0138900	.	-1.26213	0.000642753	0.0275623	down	yes
gene:OS11G0522900	Serine carboxypeptidase-like 45	-1.26132	0.000284712	0.0153749	down	yes
gene:OS03G0781400	Probable ribose-5-phosphate isomerase 4, chloroplastic	-1.25408	0.000662512	0.0283049	down	yes
gene:OS04G0250700	.	-1.25394	0.000381562	0.0191204	down	yes
gene:OS12G0530000	Probable histone H2AXb	-1.25381	0.000290403	0.0156336	down	yes
gene:OS03G0685000	Ferredoxin-2	-1.24973	0.000185709	0.0111544	down	yes
gene:OS03G0572900	Protein TRANSPARENT TESTA 12	-1.2468	0.00025443	0.0140034	down	yes
gene:OS02G0629200	Probable aquaporin PIP2-2	-1.24603	0.000513259	0.0235483	down	yes
gene:OS01G0306800	Uncharacterized protein At4g37920, chloroplastic	-1.24014	0.000940107	0.03611	down	yes
gene:OS05G0518300	GDSL esterase/lipase At5g45670	-1.23344	0.00123717	0.0443556	down	yes
gene:OS01G0866200	Histone H3.2	-1.23292	0.00029511	0.0157893	down	yes
gene:OS04G0233400	Probable aquaporin PIP2-6	-1.22426	0.000916074	0.0354375	down	yes
gene:OS02G0638300	Ferredoxin-thioredoxin reductase, variable chain	-1.2179	0.000469779	0.0221076	down	yes
gene:OS04G0610500	Methionine aminopeptidase 1B, chloroplastic	-1.21768	0.00039032	0.0193917	down	yes
gene:OS12G0575000	.	-1.21666	0.000377737	0.0189835	down	yes
gene:OS04G0669200	Ethylene-responsive transcription factor 7	-1.20822	0.000362543	0.0183792	down	yes
gene:OS03G0100200	.	-1.20437	0.00128345	0.0453143	down	yes
gene:OS01G0835900	Histone H4	-1.20262	0.000210274	0.0122491	down	yes
gene:OS01G0338600	.	-1.20154	0.000537756	0.0242562	down	yes
gene:OS03G0209000	MFP1 attachment factor 1	-1.20107	0.000554585	0.0247902	down	yes
gene:OS01G0111100	Peptidyl-prolyl cis-trans isomerase CYP26-2, chloroplastic	-1.20092	0.000430308	0.0207269	down	yes
gene:OS08G0490900	Histone H2B.2	-1.1983	0.000194306	0.0115511	down	yes
gene:OS07G0567400	Cytochrome c6, chloroplastic	-1.1971	0.00138246	0.0478369	down	yes
gene:OS03G0169100	Ribulose-phosphate 3-epimerase, chloroplastic	-1.19144	0.000931512	0.0359149	down	yes
gene:OS03G0424800	40S ribosomal protein S19	-1.1866	0.000515667	0.0236276	down	yes
gene:OS01G0963400	Thioredoxin Y, chloroplastic	-1.18322	0.00129133	0.0455	down	yes
gene:OS06G0714700	.	-1.1821	0.000777181	0.031705	down	yes
gene:OS04G0602500	Palmitoleoyl-protein carboxylesterase NOTUM	-1.18045	0.000412089	0.0200241	down	yes
gene:OS03G0611200	Protein tas	-1.17999	0.00027441	0.0149112	down	yes
gene:OS07G0141400	Oxygen-evolving enhancer protein 2, chloroplastic	-1.1759	0.000249771	0.013893	down	yes
gene:OS03G0634000	Sec-independent protein translocase protein TATA, chloroplastic	-1.1745	0.000597368	0.0261646	down	yes
gene:OS11G0482400	Pentatricopeptide repeat-containing protein At1g11290, chloroplastic	-1.17418	0.00138531	0.0478369	down	yes
gene:OS08G0541400	Peptidyl-prolyl cis-trans isomerase FKBP16-3, chloroplastic	-1.17249	0.000994021	0.0372913	down	yes
gene:OS02G0532800	.	-1.1708	0.0013488	0.0469072	down	yes
gene:OS02G0834700	Epimerase family protein SDR39U1 homolog, chloroplastic	-1.16891	0.000446882	0.0213772	down	yes
gene:OS03G0595300	.	-1.16875	0.000307892	0.016236	down	yes
gene:OS12G0448400	.	-1.16752	0.00111832	0.0409312	down	yes
gene:OS05G0453300	.	-1.16626	0.000535983	0.0242077	down	yes
gene:OS12G0609050	.	-1.1634	0.00142353	0.0487264	down	yes
gene:OS11G0150400	Uncharacterized protein At5g22580	-1.16115	0.000396883	0.0195779	down	yes
gene:OS01G0607900	Probable inactive receptor kinase At2g26730	-1.15841	0.000908399	0.0352063	down	yes
gene:OS01G0924000	50S ribosomal protein L27, chloroplastic	-1.15756	0.000835917	0.0334146	down	yes
gene:OS08G0476700	.	-1.15481	0.000961274	0.0365357	down	yes
gene:OS07G0520600	.	-1.15471	0.000858088	0.0340271	down	yes
gene:OS05G0560000	Photosystem I reaction center subunit VI, chloroplastic	-1.1536	0.000970192	0.0366743	down	yes
gene:OS12G0508300	40S ribosomal protein S29	-1.15077	0.000584886	0.0257802	down	yes
gene:OS02G0752800	Ethylene-responsive transcription factor RAP2-4	-1.15048	0.000791074	0.0321434	down	yes
gene:OS10G0466700	60S ribosomal protein L23	-1.14986	0.000345077	0.0176222	down	yes
gene:OS12G0438000	Probable histone H2A.7	-1.14782	0.000668894	0.0284411	down	yes
gene:OS09G0481200	Photosystem I reaction center subunit V, chloroplastic	-1.14619	0.000343899	0.0175879	down	yes
gene:OS01G0629750	.	-1.14615	0.00134037	0.0467073	down	yes
gene:OS03G0121700	Nascent polypeptide-associated complex subunit alpha-like protein	-1.14266	0.000415184	0.0201379	down	yes
gene:OS06G0712200	.	-1.1386	0.000887247	0.0347475	down	yes
gene:OS09G0481800	.	-1.13674	0.0013275	0.0464452	down	yes
gene:OS02G0815400	.	-1.13545	0.00077691	0.031705	down	yes
gene:OS09G0274900	.	-1.12782	0.000763513	0.0314233	down	yes
gene:OS03G0315800	30S ribosomal protein S1, chloroplastic	-1.12536	0.000777651	0.031705	down	yes
gene:OS07G0112700	Lamin-like protein	-1.1247	0.000535098	0.0241991	down	yes
gene:OS06G0336200	Probable aquaporin TIP2-2	-1.12371	0.000343475	0.0175879	down	yes
gene:OS07G0100200	Probable pyridoxal 5'-phosphate synthase subunit PDX1.1	-1.11303	0.000838287	0.0334534	down	yes
gene:OS10G0551600	NADH dehydrogenase [ubiquinone] 1 beta subcomplex subunit 8, mitochondrial	-1.10113	0.00133536	0.0465796	down	yes
gene:OS02G0125700	.	-1.09925	0.000596033	0.026139	down	yes
gene:OS04G0577800	.	-1.08469	0.00142562	0.0487501	down	yes
gene:OS04G0640700	Beta-D-xylosidase 4	-1.08158	0.00075652	0.0312836	down	yes
gene:OS05G0355500	60S ribosomal protein L29-1	-1.07604	0.000879608	0.0346042	down	yes
gene:OS02G0180200	Nucleoid-associated protein Synpcc7942_0464	-1.0747	0.000882246	0.0346296	down	yes
gene:OS02G0537700	2-Cys peroxiredoxin BAS1, chloroplastic	-1.068	0.00085792	0.0340271	down	yes
gene:OS06G0266800	Protein GAST1	-1.06578	0.00105139	0.0389447	down	yes
gene:OS02G0670500	Protein RALF-like 33	-1.06464	0.00117251	0.0426086	down	yes
gene:OS05G0515200	Cytochrome P450 71A1	-1.06225	0.00144093	0.0491286	down	yes
gene:OS03G0297100	40S ribosomal protein S7	-1.04689	0.00113477	0.0414535	down	yes
gene:OS08G0532200	Glutamate-1-semialdehyde 2,1-aminomutase, chloroplastic	-1.04241	0.00108413	0.0399456	down	yes
gene:OS06G0172600	40S ribosomal protein S30	-1.0409	0.00120615	0.0435127	down	yes
gene:OS07G0212200	Chloroplast stem-loop binding protein of 41 kDa a, chloroplastic	-1.03809	0.0013347	0.0465796	down	yes
gene:OS11G0226400	.	#NAME?	1.14e-07	2.53e-05	down	yes
gene:OS11G0227200	Disease resistance protein RPM1	#NAME?	3e-10	1.3e-07	down	yes
gene:OS11G0223400	Probable WRKY transcription factor 19	#NAME?	4.58e-16	5.68e-13	down	yes
gene:OS11G0223201	Disease resistance RPP13-like protein 4	#NAME?	1.44e-05	0.00150916	down	yes
gene:OS11G0233201	.	#NAME?	9.57e-05	0.0069302	down	yes
gene:OS11G0225300	Putative disease resistance RPP13-like protein 2	#NAME?	1.87e-10	8.34e-08	down	yes
gene:OS11G0226800	Disease resistance protein RPM1	#NAME?	4.11e-10	1.72e-07	down	yes

## Sheet: Table S7
Table S7 Genes were down-regulated in both Dongdao-4 and Jigeng-88 by salt treatment
Gene ID	Annotation	Dongdao-4					Jigeng-88
		log2 (fold change)	P-Value	FDR	up/down	significant	log2 (fold change)	P-Value	FDR	up/down	significant	log2 (fold change) in Dongdao-4/log2 (fold change) in Jigeng-88
gene:OS03G0401300	Sucrose synthase 1	-1.20236	1.01e-05	0.000845658	down	yes	-2.95628	3.01e-06	0.00043484	down	yes	0.406715
gene:OS07G0631900	29 kDa ribonucleoprotein B, chloroplastic	-1.02793	1.22e-05	0.00097496	down	yes	-2.60148	8.23e-12	5.11e-09	down	yes	0.395131
gene:OS10G0377150	.	-1.16394	1.97e-07	2.89e-05	down	yes	-2.72117	0.000109805	0.00760696	down	yes	0.427737
gene:OS03G0146800	.	-1.11277	0.000330863	0.0143296	down	yes	-2.48926	1.06e-06	0.00017719	down	yes	0.447028
gene:OS06G0217700	Protein CURVATURE THYLAKOID 1D, chloroplastic	-1.09943	0.000377928	0.0158063	down	yes	-2.39152	4.22e-08	1.06e-05	down	yes	0.45972
gene:OS06G0114000	Chaperonin 60 subunit beta 1, chloroplastic	-1.3558	2.44e-07	3.54e-05	down	yes	-2.83293	1.06e-06	0.00017719	down	yes	0.478587
gene:OS04G0413500	Beta-fructofuranosidase, insoluble isoenzyme 2	-1.35981	4.52e-10	1.35e-07	down	yes	-2.28086	1.1e-08	3.22e-06	down	yes	0.596184
gene:OS05G0568300	50S ribosomal protein L12, chloroplastic	-1.22526	1.48e-05	0.001159	down	yes	-2.01581	4.45e-08	1.1e-05	down	yes	0.607825
gene:OS12G0569200	.	-1.0381	0.000865804	0.0298768	down	yes	-1.68887	0.000339359	0.0174326	down	yes	0.614673
gene:OS01G0173000	DCC family protein At1g52590, chloroplastic	-1.02616	0.000165967	0.00842876	down	yes	-1.66333	1.36e-05	0.00143947	down	yes	0.61693
gene:OS04G0538100	Elongation factor G, chloroplastic	-1.24589	3.27e-09	7.8e-07	down	yes	-1.94461	4.53e-09	1.44e-06	down	yes	0.640687
gene:OS03G0851700	.	-1.11915	4.95e-07	6.31e-05	down	yes	-1.71039	0.000109134	0.00759071	down	yes	0.654327
gene:OS11G0300700	Probable inactive leucine-rich repeat receptor-like protein kinase At1g66830	-1.25188	5.41e-05	0.00347688	down	yes	-1.91009	5.16e-05	0.00426966	down	yes	0.655404
gene:OS08G0504500	Thylakoid lumenal 19 kDa protein, chloroplastic	-1.02682	9.84e-05	0.0055692	down	yes	-1.55021	1.24e-05	0.00134424	down	yes	0.662377
gene:OS06G0101600	Plastocyanin, chloroplastic	-1.12693	2.66e-08	4.72e-06	down	yes	-1.69806	1.45e-07	3.11e-05	down	yes	0.663659
gene:OS04G0447600	Non-functional NADPH-dependent codeinone reductase 2	-1.12365	0.000292478	0.0130309	down	yes	-1.68006	0.000131481	0.00869301	down	yes	0.668814
gene:OS02G0588600	.	-1.05183	9.92e-05	0.0055894	down	yes	-1.56868	5.33e-05	0.00438597	down	yes	0.670518
gene:OS06G0185900	Putative glutathione peroxidase 7, chloroplastic	-1.039	0.000145782	0.00761905	down	yes	-1.51936	1.23e-05	0.00134292	down	yes	0.683842
gene:OS01G0919900	Acyl-[acyl-carrier-protein] desaturase 2, chloroplastic	-1.0167	1.17e-05	0.00094338	down	yes	-1.47571	2.08e-05	0.00203866	down	yes	0.688959
gene:OS03G0343900	.	-1.46665	2.02e-12	1.06e-09	down	yes	-2.12586	5.44e-10	2.23e-07	down	yes	0.68991
gene:OS03G0826200	.	-1.45511	2.38e-14	1.89e-11	down	yes	-2.09357	3.27e-06	0.000460972	down	yes	0.695037
gene:OS07G0509700	.	-1.06705	6.13e-08	1.03e-05	down	yes	-1.51647	0.00020975	0.0122491	down	yes	0.703644
gene:OS07G0435300	Photosystem I reaction center subunit IV, chloroplastic	-1.01391	1.27e-06	0.000143187	down	yes	-1.43325	8.28e-06	0.000992537	down	yes	0.70742
gene:OS03G0684700	.	-1.28396	1.17e-09	3.22e-07	down	yes	-1.81454	7.01e-05	0.00535624	down	yes	0.707597
gene:OS03G0780200	.	-1.18991	0.000247873	0.0114626	down	yes	-1.67612	6.11e-05	0.00482644	down	yes	0.709919
gene:OS04G0617700	.	-1.45558	4.71e-05	0.00310995	down	yes	-2.047	6.26e-05	0.0049173	down	yes	0.711079
gene:OS02G0117600	Peptidyl-prolyl cis-trans isomerase FKBP18, chloroplastic	-1.0281	0.000505807	0.0196832	down	yes	-1.44395	0.000523035	0.0239022	down	yes	0.712009
gene:OS07G0573900	.	-1.324	0.000106815	0.0059565	down	yes	-1.85526	0.000319174	0.0167167	down	yes	0.713645
gene:OS07G0406300	Glucose-6-phosphate 1-dehydrogenase 2, chloroplastic	-1.33217	0.000510962	0.0198386	down	yes	-1.83043	0.000169099	0.0104347	down	yes	0.727787
gene:OS10G0552700	.	-2.10508	2.29e-08	4.23e-06	down	yes	-2.84723	5.46e-07	9.93e-05	down	yes	0.739344
gene:OS10G0552700	.	-2.10508	2.29e-08	4.23e-06	down	yes	-2.84723	5.46e-07	9.93e-05	down	yes	0.739344
gene:OS02G0257400	.	-1.26371	1.11e-06	0.000127639	down	yes	-1.70228	1.59e-06	0.000249446	down	yes	0.742361
gene:OS01G0589800	.	-1.34748	1.34e-10	4.47e-08	down	yes	-1.80976	7.04e-08	1.69e-05	down	yes	0.744559
gene:EPlOSAG00000002210	.	-1.50886	2.78e-08	4.91e-06	down	yes	-2.02002	0.000466018	0.0219901	down	yes	0.746951
gene:OS01G0761000	Protein CURVATURE THYLAKOID 1C, chloroplastic	-1.01179	2.65e-07	3.79e-05	down	yes	-1.35215	0.000329131	0.0170839	down	yes	0.748282
gene:OS04G0462300	.	-1.1358	2.98e-06	0.000293221	down	yes	-1.51775	2.46e-05	0.00233889	down	yes	0.748341
gene:OS02G0770800	Nitrate reductase [NAD(P)H]	-1.66084	1.36e-06	0.00015158	down	yes	-2.19415	0.000770271	0.0315893	down	yes	0.756939
gene:OS05G0508900	Photosystem II reaction center W protein, chloroplastic	-1.11507	1.06e-05	0.000877144	down	yes	-1.46493	0.000174261	0.0106508	down	yes	0.76118
gene:OS06G0264800	Protein CURVATURE THYLAKOID 1A, chloroplastic	-1.19796	4.79e-09	1.08e-06	down	yes	-1.55617	1.51e-06	0.000238163	down	yes	0.769813
gene:OS12G0189400	Photosystem I reaction center subunit N, chloroplastic	-1.1731	7.81e-09	1.67e-06	down	yes	-1.49606	9.3e-06	0.00108156	down	yes	0.784121
gene:OS09G0469600	.	-1.23085	1.52e-06	0.000165042	down	yes	-1.55514	0.000805292	0.0324515	down	yes	0.79147
gene:OS06G0598800	3-ketoacyl-CoA synthase 11	-1.11924	0.000202839	0.00980523	down	yes	-1.40147	0.000107396	0.00748477	down	yes	0.798619
gene:OS01G0556700	Protein NRT1/ PTR FAMILY 6.2	-1.30339	1.22e-07	1.89e-05	down	yes	-1.62767	2.51e-05	0.00237414	down	yes	0.800769
gene:OS03G0305000	Acetate/butyrate--CoA ligase AAE7, peroxisomal	-1.54779	1.94e-06	0.000202135	down	yes	-1.93264	2.86e-06	0.000414033	down	yes	0.800868
gene:OS02G0581100	.	-1.37887	3.34e-10	1.01e-07	down	yes	-1.7108	2.4e-07	4.91e-05	down	yes	0.805981
gene:OS02G0750200	.	-1.08797	6.33e-08	1.05e-05	down	yes	-1.34646	5.11e-05	0.00423959	down	yes	0.808023
gene:OS01G0276000	60S ribosomal protein L30	-1.27575	3.92e-06	0.000373024	down	yes	-1.57343	0.000461261	0.0219134	down	yes	0.810809
gene:OS03G0297600	Abscisic acid receptor PYL4	-1.74755	8.72e-14	6.2e-11	down	yes	-2.14128	3.62e-07	7.08e-05	down	yes	0.816123
gene:OS04G0457000	Chlorophyll a-b binding protein CP24 10A, chloroplastic	-1.84973	5.09e-22	1.16e-18	down	yes	-2.26352	4.48e-05	0.0038341	down	yes	0.817193
gene:OS09G0484200	.	-1.39326	9.95e-12	4.47e-09	down	yes	-1.66736	0.00019313	0.0115008	down	yes	0.835606
gene:OS09G0503000	Putative quinone-oxidoreductase homolog, chloroplastic	-1.16618	0.000112113	0.00622146	down	yes	-1.39235	0.000397608	0.0195858	down	yes	0.837565
gene:OS07G0178700	Low molecular mass early light-inducible protein HV60, chloroplastic	-2.15562	2.18e-27	8.26e-24	down	yes	-2.54396	4.93e-14	4.9e-11	down	yes	0.84735
gene:OS12G0274700	Ribulose bisphosphate carboxylase small chain, chloroplastic	-1.94488	5.94e-14	4.31e-11	down	yes	-2.28994	3.45e-11	1.87e-08	down	yes	0.849314
gene:OS03G0333400	Photosystem II repair protein PSB27-H1, chloroplastic	-1.5326	4.55e-13	2.82e-10	down	yes	-1.79522	4.42e-08	1.1e-05	down	yes	0.853713
gene:OS01G0805300	PsbP domain-containing protein 6, chloroplastic	-1.16513	1.89e-06	0.000198505	down	yes	-1.35729	8.31e-05	0.00616616	down	yes	0.858423
gene:OS08G0490600	Fasciclin-like arabinogalactan protein 1	-1.00966	2.97e-06	0.000293221	down	yes	-1.16156	0.000485943	0.0225699	down	yes	0.869233
gene:OS07G0558400	Chlorophyll a-b binding protein CP29.1, chloroplastic	-1.2581	2.44e-11	1e-08	down	yes	-1.4449	7.1e-06	0.000885623	down	yes	0.870722
gene:OS09G0346500	Chlorophyll a-b binding protein 1, chloroplastic	-1.18153	3.33e-10	1.01e-07	down	yes	-1.35544	2.35e-05	0.00225284	down	yes	0.871695
gene:OS06G0131300	Arginine decarboxylase 1	-1.54045	1.49e-06	0.00016327	down	yes	-1.76574	0.000103719	0.00727223	down	yes	0.872412
gene:OS11G0130200	.	-1.65585	1.48e-06	0.000162841	down	yes	-1.89324	5.22e-05	0.00431403	down	yes	0.874614
gene:OS07G0577600	Chlorophyll a-b binding protein 7, chloroplastic	-1.01816	6.22e-08	1.04e-05	down	yes	-1.15082	0.000306716	0.016236	down	yes	0.884723
gene:OS12G0188700	Thioredoxin M5, chloroplastic	-1.33216	1.18e-08	2.37e-06	down	yes	-1.50532	9.07e-06	0.00105802	down	yes	0.88497
gene:OS03G0244000	Protein disulfide-isomerase LQY1, chloroplastic	-1.19953	6.06e-10	1.77e-07	down	yes	-1.32015	4.61e-05	0.00390797	down	yes	0.90863
gene:OS02G0750100	ATP synthase delta chain, chloroplastic	-1.07455	3.25e-08	5.72e-06	down	yes	-1.182	0.000235574	0.0133212	down	yes	0.909094
gene:OS09G0466400	Zinc-finger homeodomain protein 1	-1.15664	1.93e-06	0.000201693	down	yes	-1.25549	0.000467244	0.0220181	down	yes	0.921271
gene:OS07G0562700	Chlorophyll a-b binding protein of LHCII type III, chloroplastic	-1.19454	2.47e-10	7.8e-08	down	yes	-1.29624	5.64e-05	0.00454985	down	yes	0.921543
gene:OS07G0287400	Putative lipid-transfer protein DIR1	-1.36096	1.65e-06	0.000176602	down	yes	-1.46245	1.32e-05	0.00141062	down	yes	0.930605
gene:OS11G0595200	Probable plastid-lipid-associated protein 6, chloroplastic	-1.33356	2.38e-10	7.59e-08	down	yes	-1.43241	1.52e-05	0.00158193	down	yes	0.930992
gene:OS12G0291100	Ribulose bisphosphate carboxylase small chain A, chloroplastic	-1.42107	3.87e-14	3e-11	down	yes	-1.5226	2.57e-06	0.000378732	down	yes	0.93332
gene:OS05G0496200	Phosphoglycerate kinase, chloroplastic	-1.08928	8.47e-09	1.77e-06	down	yes	-1.15804	0.000956038	0.0364163	down	yes	0.940619
gene:OS01G0847200	Probable mannose-1-phosphate guanylyltransferase 2	-1.14662	1.01e-08	2.07e-06	down	yes	-1.21419	0.000234883	0.0133212	down	yes	0.94435
gene:OS07G0179300	2-methyl-6-phytyl-1,4-hydroquinone methyltransferase 1, chloroplastic	-2.20957	1.35e-11	5.97e-09	down	yes	-2.33726	1.06e-08	3.13e-06	down	yes	0.945365
gene:OS01G0600900	Chlorophyll a-b binding protein 2, chloroplastic	-1.31626	3.03e-10	9.39e-08	down	yes	-1.37452	0.000425051	0.0205305	down	yes	0.957611
gene:OS02G0667100	.	-1.13188	4.25e-06	0.000400741	down	yes	-1.17415	0.00126649	0.0450356	down	yes	0.964003
gene:OS06G0694800	.	-1.16354	5.04e-08	8.6e-06	down	yes	-1.1919	0.000401082	0.0197012	down	yes	0.976207
gene:OS05G0176700	.	-1.62571	7.27e-13	4.13e-10	down	yes	-1.66063	4.05e-05	0.00351943	down	yes	0.978972
gene:OS08G0435900	Chlorophyll a-b binding protein P4, chloroplastic	-1.14293	1.71e-08	3.2e-06	down	yes	-1.16538	0.00128596	0.0453569	down	yes	0.980742
gene:OS08G0118900	Probable adenylate kinase 7, mitochondrial	-1.06868	3.23e-07	4.48e-05	down	yes	-1.08831	0.00122162	0.0439343	down	yes	0.981964
gene:OS11G0242800	Chlorophyll a-b binding protein CP26, chloroplastic	-1.07485	1.02e-08	2.09e-06	down	yes	-1.08605	0.000681389	0.0287232	down	yes	0.989695
gene:OS03G0175200	.	-1.46888	2.71e-09	6.55e-07	down	yes	-1.48253	0.00127891	0.0453075	down	yes	0.990797
gene:OS01G0938100	Photosystem II reaction center PSB28 protein, chloroplastic	-1.4689	5.21e-13	3.01e-10	down	yes	-1.48228	2.19e-05	0.00212586	down	yes	0.990975
gene:OS03G0388100	Copper-transporting ATPase PAA1, chloroplastic	-1.41213	8e-11	2.87e-08	down	yes	-1.42345	3.26e-05	0.00292189	down	yes	0.992047
gene:OS01G0314800	Late embryogenesis abundant protein Lea5-D	-1.11155	1.19e-07	1.86e-05	down	yes	-1.10809	0.000530453	0.0240788	down	yes	1.00312
gene:OS01G0869800	Photosystem II 22 kDa protein, chloroplastic	-1.3256	2.54e-12	1.3e-09	down	yes	-1.28708	6.04e-05	0.00480112	down	yes	1.02993
gene:OS12G0292400	Ribulose bisphosphate carboxylase small chain, chloroplastic	-1.72425	1.22e-19	2.18e-16	down	yes	-1.66461	7.08e-05	0.00538918	down	yes	1.03583
gene:OS05G0503650	.	-2.19109	1.54e-06	0.000166558	down	yes	-2.05067	0.000178084	0.010846	down	yes	1.06848
gene:OS05G0514600	Gibberellin 2-beta-dioxygenase	-1.69124	6.93e-07	8.57e-05	down	yes	-1.5589	0.00111713	0.0409312	down	yes	1.08489
gene:OS04G0459500	Glyceraldehyde-3-phosphate dehydrogenase A, chloroplastic	-1.24444	3.31e-11	1.3e-08	down	yes	-1.14252	0.000671267	0.0285038	down	yes	1.0892
gene:OS12G0438600	Chloride channel protein CLC-a	-1.32126	5.68e-05	0.00361169	down	yes	-1.20509	0.000227678	0.013023	down	yes	1.0964
gene:OS04G0690800	Photosystem II 22 kDa protein, chloroplastic	-1.42917	5.17e-13	3.01e-10	down	yes	-1.29726	7.51e-05	0.00562767	down	yes	1.10168
gene:OS01G0631200	Siroheme synthase	-2.39633	6.44e-11	2.36e-08	down	yes	-1.99312	0.000900777	0.035004	down	yes	1.2023
gene:OS06G0254600	Probable peroxygenase 4	-2.8494	1.23e-15	1.31e-12	down	yes	-2.35782	0.000871638	0.0344465	down	yes	1.20849
gene:OS07G0443500	Protein RADIALIS-like 3	-4.32213	1.54e-10	5e-08	down	yes	-3.47373	0.00124319	0.0445258	down	yes	1.24423
gene:OS06G0210000	WAT1-related protein At1g21890	-1.77066	8.74e-11	3.11e-08	down	yes	-1.41141	0.000899548	0.035004	down	yes	1.25453
gene:OS02G0661100	Probable trehalose-phosphate phosphatase 1	-1.58377	1.3e-10	4.39e-08	down	yes	-1.24604	0.0010843	0.0399456	down	yes	1.27104
gene:OS01G0720500	Chlorophyll a-b binding protein 1, chloroplastic	-1.61455	7.66e-16	8.71e-13	down	yes	-1.26363	0.000398484	0.0196012	down	yes	1.27771
gene:OS02G0129800	.	-2.58191	9.67e-06	0.000818736	down	yes	-1.97207	6.41e-08	1.56e-05	down	yes	1.30924
gene:OS06G0561000	Probable myo-inositol oxygenase	-2.32572	3.08e-15	3.01e-12	down	yes	-1.73601	3.02e-05	0.00275348	down	yes	1.3397
gene:OS03G0111200	Remorin	-1.46406	2.01e-12	1.06e-09	down	yes	-1.06853	0.000807923	0.0324968	down	yes	1.37016

## Sheet: Table S8
Table S8 Genes were up- and down-regulated in Dongdao-4
gene	log2 (fold change)	P-Value	FDR	up/down	significant
gene:OS11G0439600	10.4737	1.62863e-12	8.85519e-10	up	yes
gene:OS11G0440200	8.92251	4.41454e-30	3.01319e-26	up	yes
gene:EPlOSAG00000016109	6.1655	1.74622e-06	0.000185077	up	yes
gene:OS06G0242000	6.13686	1.59745e-30	1.36294e-26	up	yes
gene:OS04G0108600	5.3552	0.00123235	0.0386954	up	yes
gene:OS08G0518900	5.28809	0.000487812	0.0191357	up	yes
gene:OS12G0257600	5.20746	1.63466e-12	8.85519e-10	up	yes
gene:OS05G0247800	4.53649	1.81077e-14	1.47138e-11	up	yes
gene:OS03G0826900	4.48313	5.28704e-06	0.000482449	up	yes
gene:OS04G0614300	4.13127	5.67008e-09	1.26476e-06	up	yes
gene:OS07G0147550	4.04445	1.29745e-18	2.10854e-15	up	yes
gene:OS07G0489100	3.94194	6.13894e-07	7.63476e-05	up	yes
gene:OS01G0947000	3.85216	8.02997e-05	0.00474129	up	yes
gene:OS04G0344100	3.73799	4.30097e-16	5.0615e-13	up	yes
gene:OS02G0207100	3.70354	0.000152933	0.00792001	up	yes
gene:OS11G0454200	3.53501	8.13063e-09	1.71455e-06	up	yes
gene:OS08G0518800	3.50336	0.00138237	0.0421603	up	yes
gene:OS04G0185600	3.49906	1.08043e-05	0.000886369	up	yes
gene:OS11G0211800	3.48644	1.24865e-05	0.000995655	up	yes
gene:OS01G0160800	3.30147	6.2004e-18	9.61851e-15	up	yes
gene:OS12G0458100	3.28299	0.000219895	0.0104812	up	yes
gene:OS11G0625900	3.20998	4.66387e-09	1.06112e-06	up	yes
gene:OS03G0661600	3.13077	2.97902e-15	2.99024e-12	up	yes
gene:OS02G0113200	3.12057	0.00101791	0.0336752	up	yes
gene:OS06G0226000	3.12001	0.000289176	0.0129515	up	yes
gene:OS09G0472700	3.11685	2.99784e-06	0.000293995	up	yes
gene:OS02G0649300	3.08824	1.65328e-25	5.12937e-22	up	yes
gene:OS04G0150300	3.00154	0.000551286	0.020928	up	yes
gene:OS01G0859100	3.00135	0.000905058	0.0308878	up	yes
gene:OS02G0755900	2.91443	9.95464e-11	3.46665e-08	up	yes
gene:OS04G0614500	2.8355	1.24578e-13	8.5032e-11	up	yes
gene:OS11G0454300	2.80082	0.00119244	0.0377162	up	yes
gene:OS06G0681200	2.79563	3.80642e-12	1.88269e-09	up	yes
gene:OS01G0257300	2.76503	8.82392e-05	0.00511278	up	yes
gene:OS01G0124000	2.75246	1.4425e-14	1.23074e-11	up	yes
gene:EPlOSAG00000008403	2.74038	0.000265266	0.0120546	up	yes
gene:OS03G0195100	2.71043	5.75198e-14	4.26747e-11	up	yes
gene:OS10G0504650	2.69784	0.00154364	0.045651	up	yes
gene:OS05G0355400	2.68155	0.00116936	0.0371928	up	yes
gene:OS12G0630100	2.62665	1.40775e-10	4.66443e-08	up	yes
gene:OS06G0241400	2.62629	0.000154962	0.00800083	up	yes
gene:OS07G0526600	2.61973	3.80334e-06	0.000363587	up	yes
gene:OS07G0632000	2.55314	0.00133202	0.0411022	up	yes
gene:OS01G0795400	2.52005	1.09502e-05	0.00089404	up	yes
gene:OS07G0418700	2.47452	1.64557e-14	1.36976e-11	up	yes
gene:OS01G0523401	2.4713	4.32244e-07	5.58774e-05	up	yes
gene:OS03G0638400	2.45589	0.000400272	0.0164783	up	yes
gene:OS03G0233900	2.45319	3.6907e-07	4.93947e-05	up	yes
gene:OS04G0122000	2.36568	7.07458e-08	1.15522e-05	up	yes
gene:OS12G0564100	2.30369	1.842e-08	3.43518e-06	up	yes
gene:OS02G0186800	2.28932	3.86792e-07	5.11645e-05	up	yes
gene:OS04G0511200	2.20976	5.30081e-14	4.02013e-11	up	yes
gene:OS12G0123700	2.18051	3.03708e-16	3.83887e-13	up	yes
gene:OS06G0235300	2.17372	2.06993e-11	8.72129e-09	up	yes
gene:OS12G0630200	2.16694	1.1826e-10	4.07673e-08	up	yes
gene:OS02G0571300	2.15865	3.80355e-08	6.58921e-06	up	yes
gene:OS10G0109600	2.15439	0.000118098	0.00646945	up	yes
gene:EPlOSAG00000045632	2.1499	7.70195e-05	0.00459532	up	yes
gene:OS03G0790500	2.14837	2.11892e-11	8.81882e-09	up	yes
gene:OS10G0569600	2.13435	1.15511e-17	1.71398e-14	up	yes
gene:OS01G0944700	2.10369	2.30091e-21	4.61914e-18	up	yes
gene:OS08G0374600	2.09882	1.76344e-06	0.000186324	up	yes
gene:OS02G0730000	2.09631	4.45645e-06	0.000414469	up	yes
gene:OS01G0124401	2.09368	1.44796e-11	6.33536e-09	up	yes
gene:OS01G0382400	2.06923	4.49768e-13	2.82365e-10	up	yes
gene:OS01G0609200	2.05736	0.000323143	0.0141026	up	yes
gene:OS03G0432100	2.05391	3.09976e-06	0.000303119	up	yes
gene:OS01G0108500	2.04542	3.42395e-07	4.63701e-05	up	yes
gene:OS11G0303800	2.03627	0.000844452	0.029382	up	yes
gene:OS01G0623200	2.02427	2.67496e-11	1.0868e-08	up	yes
gene:OS06G0553100	2.02198	2.55027e-05	0.00184789	up	yes
gene:OS10G0420900	2.02015	1.28951e-08	2.55863e-06	up	yes
gene:OS12G0258700	2.00749	1.07354e-08	2.18082e-06	up	yes
gene:OS01G0940800	1.98206	4.54986e-13	2.82365e-10	up	yes
gene:OS01G0385400	1.96912	0.000970391	0.0325639	up	yes
gene:OS11G0592000	1.92757	2.21373e-05	0.00162823	up	yes
gene:OS06G0726200	1.90269	3.611e-15	3.33071e-12	up	yes
gene:OS06G0129100	1.88578	9.42696e-08	1.51756e-05	up	yes
gene:OS01G0705200	1.86773	5.08232e-07	6.42405e-05	up	yes
gene:OS03G0847800	1.82863	5.11858e-13	3.01498e-10	up	yes
gene:OS04G0486950	1.78023	0.000103954	0.00581595	up	yes
gene:OS09G0472900	1.77848	0.00032057	0.0140149	up	yes
gene:OS10G0542900	1.77002	3.9569e-07	5.18701e-05	up	yes
gene:OS07G0677100	1.76601	8.46496e-05	0.00493833	up	yes
gene:OS07G0524900	1.76298	2.10244e-05	0.00155983	up	yes
gene:EPlOSAG00000037392	1.75907	0.000405277	0.0166042	up	yes
gene:OS09G0272600	1.75173	6.09738e-08	1.02508e-05	up	yes
gene:OS11G0671100	1.71943	0.000197439	0.00959824	up	yes
gene:OS07G0541200	1.70548	2.48454e-05	0.00180794	up	yes
gene:OS03G0341600	1.67391	0.000757925	0.0271422	up	yes
gene:OS09G0128400	1.66742	9.16645e-06	0.000786011	up	yes
gene:OS12G0548501	1.66235	9.93123e-06	0.000838543	up	yes
gene:OS05G0104200	1.65992	0.000550042	0.020904	up	yes
gene:OS11G0592200	1.65915	3.00843e-09	7.2304e-07	up	yes
gene:OS01G0108400	1.65373	4.67629e-11	1.7347e-08	up	yes
gene:OS11G0592100	1.63715	2.09277e-06	0.000215776	up	yes
gene:OS12G0548401	1.61011	5.26437e-12	2.53046e-09	up	yes
gene:OS04G0493400	1.60789	4.08964e-11	1.57789e-08	up	yes
gene:OS03G0439900	1.60388	0.000685457	0.0249902	up	yes
gene:OS04G0368800	1.60278	0.000179037	0.00899879	up	yes
gene:OS06G0705400	1.59419	1.3752e-06	0.000151886	up	yes
gene:OS04G0473025	1.57609	4.65725e-06	0.000431909	up	yes
gene:OS05G0439000	1.56486	4.64103e-07	5.97694e-05	up	yes
gene:OS06G0278150	1.55996	0.000319948	0.0140149	up	yes
gene:OS11G0212900	1.5556	0.000369995	0.0155125	up	yes
gene:OS04G0182200	1.55177	2.75483e-11	1.10608e-08	up	yes
gene:OS08G0168000	1.54342	0.000750695	0.0269681	up	yes
gene:OS05G0583000	1.52889	1.64589e-05	0.00126227	up	yes
gene:OS01G0612500	1.526	0.00158114	0.0464382	up	yes
gene:OS10G0118200	1.52526	4.40926e-11	1.67199e-08	up	yes
gene:EPlOSAG00000036066	1.5076	6.27266e-05	0.00387524	up	yes
gene:OS06G0334100	1.50231	0.000149338	0.00776924	up	yes
gene:OS08G0297800	1.50197	0.000190031	0.00938551	up	yes
gene:OS04G0107700	1.50076	4.30818e-09	9.93444e-07	up	yes
gene:OS06G0475400	1.49118	2.46474e-06	0.000250347	up	yes
gene:OS02G0609900	1.49012	2.17066e-05	0.0016	up	yes
gene:EPlOSAG00000045565	1.49002	3.32486e-09	7.87992e-07	up	yes
gene:OS11G0117600	1.48251	4.35984e-06	0.000408002	up	yes
gene:OS10G0542200	1.47685	3.05938e-10	9.40636e-08	up	yes
gene:OS07G0677200	1.46553	1.06301e-12	5.94726e-10	up	yes
gene:OS11G0514500	1.46381	0.00126156	0.0392927	up	yes
gene:OS02G0629000	1.45662	0.000616315	0.0228626	up	yes
gene:OS12G0116700	1.45282	0.000895763	0.03074	up	yes
gene:OS07G0550500	1.44374	1.49923e-05	0.00116551	up	yes
gene:OS01G0307686	1.4401	9.13142e-06	0.00078498	up	yes
gene:OS01G0197700	1.42562	1.0225e-05	0.000853198	up	yes
gene:OS09G0491740	1.42534	9.67497e-09	2.00114e-06	up	yes
gene:OS09G0448200	1.41962	0.00052411	0.0202569	up	yes
gene:OS02G0719600	1.41947	0.000274317	0.0123671	up	yes
gene:OS06G0129900	1.41563	3.94333e-12	1.92254e-09	up	yes
gene:OS05G0360400	1.40782	4.89738e-07	6.25985e-05	up	yes
gene:OS11G0213000	1.40111	0.000339967	0.014631	up	yes
gene:OS05G0522600	1.39668	9.48167e-07	0.000111969	up	yes
gene:OS10G0431000	1.39614	1.51934e-07	2.28423e-05	up	yes
gene:OS07G0201800	1.3959	0.000399739	0.0164762	up	yes
gene:OS11G0605100	1.38387	1.29998e-07	2.0075e-05	up	yes
gene:OS09G0513500	1.38373	1.08937e-05	0.000891557	up	yes
gene:OS04G0149400	1.37569	1.38936e-09	3.73355e-07	up	yes
gene:OS04G0419100	1.35692	0.00155318	0.0458538	up	yes
gene:OS01G0124200	1.3539	4.11487e-11	1.57789e-08	up	yes
gene:OS01G0615100	1.34204	2.86997e-06	0.000285557	up	yes
gene:OS05G0375400	1.33648	7.98468e-11	2.87281e-08	up	yes
gene:OS10G0492900	1.33098	3.32533e-07	4.53948e-05	up	yes
gene:OS01G0678100	1.3264	0.000223423	0.0106165	up	yes
gene:OS07G0663800	1.30845	1.22377e-09	3.31468e-07	up	yes
gene:OS02G0602300	1.30749	1.37826e-08	2.71891e-06	up	yes
gene:OS11G0117400	1.29158	5.15958e-05	0.00335402	up	yes
gene:OS12G0556200	1.29075	5.67381e-07	7.09289e-05	up	yes
gene:OS06G0698748	1.28402	5.87487e-09	1.29353e-06	up	yes
gene:OS01G0511100	1.27282	1.1272e-07	1.78098e-05	up	yes
gene:OS03G0258200	1.27037	9.30826e-06	0.000796171	up	yes
gene:OS06G0142200	1.26881	0.00011564	0.00637571	up	yes
gene:OS01G0123900	1.26508	3.65342e-09	8.59888e-07	up	yes
gene:OS07G0539100	1.25519	0.00153605	0.0455742	up	yes
gene:OS03G0760500	1.25007	3.1154e-06	0.000303779	up	yes
gene:OS04G0430700	1.24702	9.02181e-07	0.000107656	up	yes
gene:OS03G0154100	1.2466	5.65121e-05	0.00360935	up	yes
gene:OS01G0940700	1.24596	3.08079e-07	4.33991e-05	up	yes
gene:OS07G0664400	1.24543	0.000142728	0.00749224	up	yes
gene:OS06G0602500	1.24402	6.83985e-06	0.000606313	up	yes
gene:OS03G0322900	1.23894	0.00173213	0.0498854	up	yes
gene:OS04G0474800	1.23784	5.99266e-09	1.31101e-06	up	yes
gene:OS06G0698300	1.23289	0.00045731	0.0181689	up	yes
gene:OS07G0683200	1.22656	3.80324e-05	0.00261687	up	yes
gene:OS04G0173800	1.22509	0.00103413	0.033968	up	yes
gene:OS09G0455300	1.22143	0.000788708	0.0279939	up	yes
gene:OS07G0434700	1.2168	1.52325e-05	0.00118149	up	yes
gene:OS05G0191500	1.21529	8.48458e-07	0.000101958	up	yes
gene:OS01G0246700	1.21356	7.34231e-07	8.94922e-05	up	yes
gene:OS05G0102000	1.21176	3.16259e-05	0.00223464	up	yes
gene:OS05G0500200	1.20407	9.12042e-06	0.00078498	up	yes
gene:OS11G0307550	1.2027	0.000458021	0.018176	up	yes
gene:OS09G0538000	1.19922	1.78e-09	4.5675e-07	up	yes
gene:OS05G0491200	1.19485	3.30085e-06	0.000320033	up	yes
gene:OS07G0539700	1.19367	4.52048e-05	0.00301312	up	yes
gene:OS03G0622500	1.19099	0.000821963	0.0288898	up	yes
gene:OS03G0122300	1.18167	7.84087e-09	1.67246e-06	up	yes
gene:OS04G0524500	1.17981	1.28517e-06	0.000144277	up	yes
gene:OS07G0122200	1.17899	8.93665e-05	0.00516296	up	yes
gene:OS10G0173000	1.16591	3.67864e-05	0.00255172	up	yes
gene:OS01G0192300	1.15695	2.19926e-07	3.20753e-05	up	yes
gene:OS07G0290200	1.15656	0.00026142	0.0119594	up	yes
gene:OS01G0742400	1.14119	0.000137244	0.00728749	up	yes
gene:OS02G0583000	1.12713	0.00102474	0.0337647	up	yes
gene:OS08G0202400	1.12052	2.41379e-05	0.00176398	up	yes
gene:OS08G0356700	1.11738	8.19083e-06	0.000711289	up	yes
gene:OS08G0230800	1.11684	4.28515e-05	0.00289019	up	yes
gene:OS10G0442950	1.11333	3.82581e-05	0.00262641	up	yes
gene:OS04G0600300	1.11318	0.00085283	0.0295786	up	yes
gene:OS04G0309100	1.10986	3.36757e-05	0.00236478	up	yes
gene:OS04G0228400	1.10815	0.00168273	0.0487094	up	yes
gene:OS01G0111700	1.10522	0.000869134	0.0299614	up	yes
gene:OS07G0526400	1.09685	8.29754e-08	1.34847e-05	up	yes
gene:OS07G0687900	1.09607	4.82365e-05	0.00315973	up	yes
gene:OS05G0475300	1.09596	6.03948e-05	0.00375998	up	yes
gene:OS01G0962100	1.09445	0.000453729	0.0180687	up	yes
gene:OS02G0526400	1.09218	6.02323e-05	0.00375998	up	yes
gene:OS06G0547400	1.08008	0.000237212	0.0110144	up	yes
gene:OS01G0775400	1.07258	6.7076e-05	0.00410245	up	yes
gene:OS06G0199400	1.06371	2.96177e-07	4.19417e-05	up	yes
gene:OS02G0740400	1.05982	0.0014628	0.0440228	up	yes
gene:OS03G0300400	1.05842	1.09707e-06	0.000126918	up	yes
gene:OS04G0436400	1.05829	3.89059e-05	0.00265761	up	yes
gene:OS12G0548800	1.05445	0.000270089	0.0122575	up	yes
gene:OS07G0669700	1.04903	0.000921282	0.0312851	up	yes
gene:OS11G0598300	1.04524	0.000226386	0.0107158	up	yes
gene:OS07G0643800	1.04245	0.00030772	0.0135859	up	yes
gene:OS11G0669100	1.03191	0.00123773	0.0387534	up	yes
gene:OS12G0116600	1.02859	0.000338283	0.0145769	up	yes
gene:OS01G0264000	1.0275	2.75127e-05	0.00197259	up	yes
gene:OS11G0131800	1.01676	0.000386864	0.016086	up	yes
gene:OS03G0772600	1.0103	1.17964e-05	0.000949499	up	yes
gene:OS01G0959750	1.00978	0.000286046	0.012845	up	yes
gene:OS04G0573000	1.00159	0.00033567	0.0144826	up	yes
gene:OS01G0550800	Inf	2.99834e-27	1.02327e-23	up	yes
gene:OS01G0386500	Inf	0.000196495	0.00956632	up	yes
gene:OS07G0131500	Inf	0.000425051	0.0171874	up	yes
gene:OS11G0470600	-9.92366	1.27451e-13	8.52874e-11	down	yes
gene:OS01G0737500	-5.37488	0.00011242	0.00622838	down	yes
gene:OS07G0443500	-4.32213	1.53977e-10	5.00468e-08	down	yes
gene:OS11G0474400	-4.24921	1.08084e-07	1.71568e-05	down	yes
gene:OS08G0554300	-4.18015	4.84494e-13	2.95264e-10	down	yes
gene:OS06G0549300	-3.91752	4.48667e-05	0.00300237	down	yes
gene:OS02G0768300	-3.55995	4.15337e-16	5.0615e-13	down	yes
gene:OS05G0579700	-3.36967	5.72256e-05	0.0036301	down	yes
gene:OS06G0254600	-2.8494	1.2309e-15	1.31275e-12	down	yes
gene:OS02G0129800	-2.58191	9.66804e-06	0.000818736	down	yes
gene:OS03G0165900	-2.50522	0.000262614	0.0119908	down	yes
gene:OS06G0568600	-2.47101	0.000960779	0.0323277	down	yes
gene:OS01G0924966	-2.45365	0.000530138	0.0203975	down	yes
gene:OS11G0241700	-2.43766	2.69472e-19	4.59827e-16	down	yes
gene:OS11G0569600	-2.42534	0.000231269	0.0108417	down	yes
gene:OS06G0141200	-2.41279	1.97158e-29	1.01113e-25	down	yes
gene:OS01G0631200	-2.39633	6.43729e-11	2.36228e-08	down	yes
gene:OS07G0298900	-2.35844	0.000570374	0.0214617	down	yes
gene:OS02G0758000	-2.3378	1.8164e-16	2.38423e-13	down	yes
gene:OS06G0157700	-2.33076	0.00147606	0.0442022	down	yes
gene:OS06G0561000	-2.32572	3.08411e-15	3.00727e-12	down	yes
gene:OS06G0473000	-2.31544	1.48567e-09	3.89091e-07	down	yes
gene:OS11G0474800	-2.25416	0.000153933	0.00795974	down	yes
gene:OS06G0480500	-2.24473	8.61951e-12	3.92222e-09	down	yes
gene:OS07G0179300	-2.20957	1.3472e-11	5.97106e-09	down	yes
gene:OS05G0503650	-2.19109	1.53733e-06	0.000166558	down	yes
gene:OS07G0178700	-2.15562	2.17853e-27	8.26098e-24	down	yes
gene:OS01G0974100	-2.13335	2.64056e-05	0.00190926	down	yes
gene:OS01G0803300	-2.13013	4.36359e-06	0.000408002	down	yes
gene:OS12G0603300	-2.10869	0.00034923	0.0149355	down	yes
gene:OS10G0552700	-2.10508	2.29029e-08	4.23121e-06	down	yes
gene:OS03G0338000	-2.09088	0.00153914	0.0455742	down	yes
gene:OS01G0647200	-2.07647	0.000576695	0.0216518	down	yes
gene:OS10G0149000	-2.0707	0.000628005	0.0232205	down	yes
gene:OS04G0364800	-1.99779	2.31506e-08	4.24399e-06	down	yes
gene:OS02G0807900	-1.9763	0.00110218	0.0357218	down	yes
gene:OS05G0503500	-1.97528	1.6193e-08	3.08734e-06	down	yes
gene:OS12G0274700	-1.94488	5.94204e-14	4.31468e-11	down	yes
gene:OS08G0446800	-1.94074	3.23488e-06	0.00031453	down	yes
gene:OS05G0527900	-1.9359	8.48844e-09	1.76642e-06	down	yes
gene:OS04G0612500	-1.91616	1.71035e-22	4.16935e-19	down	yes
gene:OS06G0592500	-1.89232	0.000533106	0.0204655	down	yes
gene:OS10G0149400	-1.87038	7.82573e-05	0.00464599	down	yes
gene:OS04G0688500	-1.86753	2.3769e-08	4.31484e-06	down	yes
gene:OS04G0457000	-1.84973	5.0876e-22	1.15753e-18	down	yes
gene:OS03G0400200	-1.83596	5.50324e-07	6.90495e-05	down	yes
gene:OS09G0562750	-1.83562	7.62848e-07	9.26493e-05	down	yes
gene:OS11G0566800	-1.83165	0.000305528	0.0135066	down	yes
gene:OS08G0452900	-1.8174	2.06144e-05	0.00153274	down	yes
gene:OS06G0267900	-1.81252	1.67354e-05	0.00127773	down	yes
gene:OS06G0210000	-1.77066	8.74381e-11	3.10843e-08	down	yes
gene:OS01G0246400	-1.75411	2.03462e-11	8.67968e-09	down	yes
gene:OS03G0297600	-1.74755	8.72066e-14	6.20039e-11	down	yes
gene:OS03G0752500	-1.72793	1.70236e-08	3.20017e-06	down	yes
gene:OS05G0520600	-1.72675	2.65391e-12	1.33195e-09	down	yes
gene:OS12G0292400	-1.72425	1.21523e-19	2.18281e-16	down	yes
gene:OS07G0510500	-1.72054	5.91865e-05	0.00372678	down	yes
gene:OS08G0507100	-1.6974	1.65073e-06	0.000176602	down	yes
gene:OS05G0514600	-1.69124	6.93421e-07	8.57431e-05	down	yes
gene:OS02G0770800	-1.66084	1.36492e-06	0.00015158	down	yes
gene:OS11G0130200	-1.65585	1.48393e-06	0.000162841	down	yes
gene:OS05G0579600	-1.65096	2.55278e-12	1.30032e-09	down	yes
gene:OS05G0176700	-1.62571	7.26784e-13	4.13394e-10	down	yes
gene:OS01G0720500	-1.61455	7.65903e-16	8.71291e-13	down	yes
gene:OS02G0661100	-1.58377	1.29784e-10	4.38542e-08	down	yes
gene:OS10G0568900	-1.56193	1.43691e-15	1.48603e-12	down	yes
gene:OS03G0305000	-1.54779	1.9427e-06	0.000202135	down	yes
gene:OS01G0735300	-1.54542	2.67948e-09	6.54111e-07	down	yes
gene:OS06G0131300	-1.54045	1.49262e-06	0.00016327	down	yes
gene:OS07G0129300	-1.53965	1.72179e-07	2.55484e-05	down	yes
gene:OS08G0503000	-1.53649	1.00488e-05	0.000844697	down	yes
gene:OS03G0333400	-1.5326	4.55055e-13	2.82365e-10	down	yes
gene:OS04G0612301	-1.53227	0.000103833	0.00581595	down	yes
gene:OS02G0204700	-1.52313	0.000896224	0.03074	down	yes
gene:OS01G0778900	-1.51084	0.00038841	0.0161261	down	yes
gene:EPlOSAG00000002210	-1.50886	2.77551e-08	4.9079e-06	down	yes
gene:OS02G0258800	-1.50268	1.82483e-11	7.88328e-09	down	yes
gene:OS04G0586200	-1.48896	1.32942e-07	2.03455e-05	down	yes
gene:OS05G0187100	-1.47998	3.96686e-07	5.18701e-05	down	yes
gene:OS08G0192100	-1.47899	1.65877e-07	2.47208e-05	down	yes
gene:OS01G0326300	-1.47609	5.88425e-05	0.00371197	down	yes
gene:OS01G0938100	-1.4689	5.21225e-13	3.01498e-10	down	yes
gene:OS03G0175200	-1.46888	2.70557e-09	6.54862e-07	down	yes
gene:OS03G0343900	-1.46665	2.0185e-12	1.0598e-09	down	yes
gene:OS03G0111200	-1.46406	2.01015e-12	1.0598e-09	down	yes
gene:OS04G0617700	-1.45558	4.71122e-05	0.00310995	down	yes
gene:OS03G0826200	-1.45511	2.38213e-14	1.89063e-11	down	yes
gene:OS06G0696400	-1.45458	3.87516e-06	0.000369417	down	yes
gene:OS05G0272200	-1.43057	0.00097836	0.0327669	down	yes
gene:OS04G0526800	-1.42963	1.42698e-09	3.7752e-07	down	yes
gene:OS04G0690800	-1.42917	5.166e-13	3.01498e-10	down	yes
gene:OS12G0609600	-1.42273	3.2427e-07	4.48044e-05	down	yes
gene:OS06G0601500	-1.42174	1.11553e-09	3.09519e-07	down	yes
gene:OS12G0291100	-1.42107	3.86714e-14	2.99949e-11	down	yes
gene:OS03G0146100	-1.41971	1.21512e-10	4.14695e-08	down	yes
gene:OS06G0137400	-1.41934	1.59935e-06	0.000172729	down	yes
gene:OS03G0388100	-1.41213	7.99687e-11	2.87281e-08	down	yes
gene:OS02G0114900	-1.40403	3.69023e-07	4.93947e-05	down	yes
gene:OS02G0652000	-1.40144	4.67176e-06	0.000432081	down	yes
gene:OS09G0484200	-1.39326	9.95047e-12	4.46829e-09	down	yes
gene:OS02G0581100	-1.37887	3.34492e-10	1.01022e-07	down	yes
gene:OS08G0119800	-1.36233	0.000422526	0.0171258	down	yes
gene:OS07G0287400	-1.36096	1.64855e-06	0.000176602	down	yes
gene:OS04G0413500	-1.35981	4.52124e-10	1.35352e-07	down	yes
gene:OS12G0603700	-1.35755	3.09013e-07	4.33991e-05	down	yes
gene:OS12G0628100	-1.35627	6.25929e-12	2.92626e-09	down	yes
gene:OS06G0114000	-1.3558	2.43964e-07	3.54298e-05	down	yes
gene:OS03G0634400	-1.34986	4.02429e-07	5.24203e-05	down	yes
gene:OS01G0589800	-1.34748	1.33721e-10	4.47416e-08	down	yes
gene:OS05G0514500	-1.34697	7.01018e-05	0.0042722	down	yes
gene:OS06G0156600	-1.34436	1.74543e-05	0.00132668	down	yes
gene:OS04G0419900	-1.34341	0.000115284	0.00636637	down	yes
gene:OS06G0687800	-1.33453	0.000136748	0.00728073	down	yes
gene:OS11G0595200	-1.33356	2.37961e-10	7.58983e-08	down	yes
gene:OS07G0406300	-1.33217	0.000510962	0.0198386	down	yes
gene:OS12G0188700	-1.33216	1.18263e-08	2.37416e-06	down	yes
gene:OS01G0106400	-1.33109	4.76203e-10	1.41321e-07	down	yes
gene:OS01G0869800	-1.3256	2.54107e-12	1.30032e-09	down	yes
gene:OS07G0573900	-1.324	0.000106815	0.0059565	down	yes
gene:OS12G0438600	-1.32126	5.67593e-05	0.0036117	down	yes
gene:OS04G0253000	-1.32038	2.54857e-06	0.000258094	down	yes
gene:OS09G0554300	-1.31911	1.63046e-10	5.24948e-08	down	yes
gene:OS01G0600900	-1.31626	3.026e-10	9.38831e-08	down	yes
gene:OS05G0541750	-1.30772	0.000203588	0.00982751	down	yes
gene:OS01G0556700	-1.30339	1.21576e-07	1.89459e-05	down	yes
gene:OS10G0508700	-1.29716	0.000447826	0.0178753	down	yes
gene:OS03G0651800	-1.29512	0.000419134	0.0170293	down	yes
gene:OS06G0660400	-1.28999	0.00148172	0.0442417	down	yes
gene:OS03G0684700	-1.28396	1.17143e-09	3.22409e-07	down	yes
gene:OS03G0114100	-1.27581	0.0014448	0.0435969	down	yes
gene:OS01G0276000	-1.27575	3.92392e-06	0.000373024	down	yes
gene:OS02G0753000	-1.27479	0.000514032	0.0199351	down	yes
gene:OS01G0642200	-1.27339	9.57685e-11	3.36947e-08	down	yes
gene:OS04G0445900	-1.27318	0.000353635	0.0150659	down	yes
gene:OS02G0257400	-1.26371	1.10704e-06	0.000127639	down	yes
gene:OS07G0558400	-1.2581	2.43554e-11	1.00145e-08	down	yes
gene:OS11G0300700	-1.25188	5.40875e-05	0.00347688	down	yes
gene:OS04G0538100	-1.24589	3.26992e-09	7.80389e-07	down	yes
gene:OS07G0489200	-1.24464	0.00099937	0.0333071	down	yes
gene:OS04G0459500	-1.24444	3.31353e-11	1.29982e-08	down	yes
gene:OS07G0142600	-1.24216	1.1578e-05	0.00093634	down	yes
gene:OS01G0924200	-1.24214	1.24371e-06	0.000141484	down	yes
gene:OS11G0602500	-1.23942	0.000232661	0.0108738	down	yes
gene:OS07G0676800	-1.2331	5.68296e-05	0.0036117	down	yes
gene:OS09G0469600	-1.23085	1.51849e-06	0.000165042	down	yes
gene:OS05G0568300	-1.22526	1.47728e-05	0.001159	down	yes
gene:OS12G0113500	-1.22258	4.28559e-06	0.000402916	down	yes
gene:OS05G0189300	-1.2203	1.42261e-08	2.77434e-06	down	yes
gene:OS04G0482300	-1.21135	0.00035433	0.0150659	down	yes
gene:OS01G0760000	-1.21101	0.00163894	0.047725	down	yes
gene:OS05G0514350	-1.20897	0.00134732	0.0413501	down	yes
gene:OS03G0300900	-1.2054	0.000517835	0.020037	down	yes
gene:OS02G0706400	-1.20469	5.07972e-08	8.62492e-06	down	yes
gene:OS03G0401300	-1.20236	1.01094e-05	0.000845658	down	yes
gene:OS04G0127200	-1.20198	1.46118e-07	2.21631e-05	down	yes
gene:OS03G0244000	-1.19953	6.06177e-10	1.76817e-07	down	yes
gene:OS06G0264800	-1.19796	4.7896e-09	1.08251e-06	down	yes
gene:OS07G0562700	-1.19454	2.46848e-10	7.80039e-08	down	yes
gene:OS03G0780200	-1.18991	0.000247873	0.0114626	down	yes
gene:OS01G0511600	-1.18885	8.13867e-09	1.71455e-06	down	yes
gene:OS09G0309500	-1.18703	4.10641e-09	9.53359e-07	down	yes
gene:OS09G0346500	-1.18153	3.33338e-10	1.01022e-07	down	yes
gene:OS04G0111200	-1.18037	1.0202e-09	2.85388e-07	down	yes
gene:OS12G0189400	-1.1731	7.8111e-09	1.67246e-06	down	yes
gene:OS03G0717900	-1.17137	0.000128287	0.00691655	down	yes
gene:OS01G0805500	-1.16647	3.03597e-05	0.00215409	down	yes
gene:OS09G0503000	-1.16618	0.000112113	0.00622146	down	yes
gene:OS10G0100700	-1.16584	1.01622e-09	2.85388e-07	down	yes
gene:OS01G0805300	-1.16513	1.89035e-06	0.000198505	down	yes
gene:OS10G0377150	-1.16394	1.97034e-07	2.88599e-05	down	yes
gene:OS06G0694800	-1.16354	5.03794e-08	8.59674e-06	down	yes
gene:OS01G0719600	-1.15927	0.00161775	0.0472594	down	yes
gene:OS03G0171900	-1.1584	1.86728e-06	0.000196686	down	yes
gene:OS09G0466400	-1.15664	1.93253e-06	0.000201693	down	yes
gene:OS03G0368900	-1.14794	0.000897988	0.0307696	down	yes
gene:OS01G0847200	-1.14662	1.0057e-08	2.06762e-06	down	yes
gene:OS08G0435900	-1.14293	1.70661e-08	3.20017e-06	down	yes
gene:OS07G0561500	-1.13636	3.37516e-07	4.58915e-05	down	yes
gene:OS04G0462300	-1.1358	2.98135e-06	0.000293221	down	yes
gene:OS04G0412500	-1.13212	2.5443e-08	4.54618e-06	down	yes
gene:OS02G0667100	-1.13188	4.25072e-06	0.000400741	down	yes
gene:OS11G0629400	-1.1304	7.17859e-07	8.81263e-05	down	yes
gene:OS06G0101600	-1.12693	2.65657e-08	4.72206e-06	down	yes
gene:OS04G0447600	-1.12365	0.000292478	0.0130309	down	yes
gene:OS06G0598800	-1.11924	0.000202839	0.00980523	down	yes
gene:OS03G0851700	-1.11915	4.95224e-07	6.30634e-05	down	yes
gene:OS05G0508900	-1.11507	1.05634e-05	0.000877144	down	yes
gene:OS03G0146800	-1.11277	0.000330863	0.0143296	down	yes
gene:OS07G0462200	-1.11271	4.73149e-05	0.00311731	down	yes
gene:OS01G0314800	-1.11155	1.1897e-07	1.86249e-05	down	yes
gene:OS07G0116600	-1.10877	0.00120817	0.0381077	down	yes
gene:OS09G0526600	-1.09953	0.00102955	0.0338503	down	yes
gene:OS06G0217700	-1.09943	0.000377928	0.0158063	down	yes
gene:OS01G0638600	-1.09798	0.00156745	0.0461551	down	yes
gene:OS05G0496200	-1.08928	8.47243e-09	1.76642e-06	down	yes
gene:OS04G0455700	-1.08828	2.50703e-05	0.00182043	down	yes
gene:OS02G0750200	-1.08797	6.3253e-08	1.04791e-05	down	yes
gene:OS04G0530900	-1.07579	4.40165e-05	0.00295708	down	yes
gene:OS11G0242800	-1.07485	1.02049e-08	2.08547e-06	down	yes
gene:OS02G0750100	-1.07455	3.25323e-08	5.723e-06	down	yes
gene:OS07G0142300	-1.0731	1.82298e-05	0.00137643	down	yes
gene:OS10G0554001	-1.0724	2.39949e-06	0.000244447	down	yes
gene:OS04G0483500	-1.07197	4.42987e-05	0.00297019	down	yes
gene:OS03G0153100	-1.07161	0.00146449	0.0440228	down	yes
gene:OS11G0482901	-1.06983	2.89892e-05	0.00206975	down	yes
gene:OS08G0118900	-1.06868	3.2313e-07	4.48044e-05	down	yes
gene:OS07G0509700	-1.06705	6.13381e-08	1.02615e-05	down	yes
gene:OS08G0444500	-1.06202	0.000208065	0.0100294	down	yes
gene:OS08G0104600	-1.06151	1.50554e-08	2.91937e-06	down	yes
gene:OS01G0651350	-1.058	0.000692776	0.0251522	down	yes
gene:OS02G0588600	-1.05183	9.92493e-05	0.0055894	down	yes
gene:OS02G0718600	-1.04999	9.5832e-05	0.005456	down	yes
gene:OS10G0474100	-1.04785	0.000188924	0.00935789	down	yes
gene:OS07G0659300	-1.04604	0.00016951	0.00859592	down	yes
gene:OS11G0644500	-1.04441	4.21379e-06	0.000398361	down	yes
gene:OS04G0412100	-1.04359	4.45705e-06	0.000414469	down	yes
gene:OS06G0185900	-1.039	0.000145782	0.00761905	down	yes
gene:OS12G0569200	-1.0381	0.000865804	0.0298768	down	yes
gene:OS06G0484500	-1.03683	0.000292022	0.0130276	down	yes
gene:OS02G0117600	-1.0281	0.000505807	0.0196832	down	yes
gene:OS07G0631900	-1.02793	1.21699e-05	0.00097496	down	yes
gene:OS08G0504500	-1.02682	9.84326e-05	0.0055692	down	yes
gene:OS01G0173000	-1.02616	0.000165967	0.00842876	down	yes
gene:OS08G0460000	-1.02583	1.19541e-06	0.000136903	down	yes
gene:OS01G0559750	-1.02228	1.02996e-07	1.65025e-05	down	yes
gene:OS04G0507100	-1.02212	4.98259e-07	6.32141e-05	down	yes
gene:OS07G0577600	-1.01816	6.22322e-08	1.03603e-05	down	yes
gene:OS07G0558300	-1.01764	4.07207e-05	0.00276836	down	yes
gene:OS01G0919900	-1.0167	1.16927e-05	0.00094338	down	yes
gene:OS07G0435300	-1.01391	1.27126e-06	0.000143187	down	yes
gene:OS04G0668800	-1.01348	1.90365e-05	0.00143417	down	yes
gene:OS04G0649500	-1.0127	0.00118641	0.03763	down	yes
gene:OS01G0761000	-1.01179	2.65364e-07	3.78926e-05	down	yes
gene:OS08G0490600	-1.00966	2.97301e-06	0.000293221	down	yes
gene:OS01G0658400	-1.00787	5.7967e-05	0.00366352	down	yes
gene:OS05G0555300	-1.00581	5.07e-06	0.000463884	down	yes
gene:OS03G0220100	-1.00393	0.000227397	0.0107211	down	yes
gene:OS07G0142500	-1.0004	0.000175011	0.00882243	down	yes
gene:OS11G0471100	#NAME?	2.39552e-57	8.17544e-53	down	yes

## Sheet: Table S9
Table S9 Genes were up- and down-regulated in Jigeng-88
gene	log2 (fold change)	P-Value	FDR	up/down	significant
gene:OS01G0609200	8.30004	1.19357e-38	2.07544e-34	up	yes
gene:OS02G0113200	7.09971	1.65472e-10	7.57186e-08	up	yes
gene:OS09G0329200	7.01249	3.52906e-15	3.7191e-12	up	yes
gene:OS11G0701200	6.92631	1.4697e-09	5.26927e-07	up	yes
gene:OS03G0830500	6.8716	4.52405e-27	1.74814e-23	up	yes
gene:OS11G0211800	6.71517	3.68455e-06	0.000506473	up	yes
gene:OS05G0437100	6.7133	1.55401e-08	4.3938e-06	up	yes
gene:OS03G0561400	6.66536	1.61052e-15	1.80674e-12	up	yes
gene:OS07G0154100	6.62489	1.40421e-16	1.87824e-13	up	yes
gene:OS12G0548401	6.47653	1.08083e-10	5.29406e-08	up	yes
gene:OS05G0247800	6.45829	2.76644e-24	8.01737e-21	up	yes
gene:OS07G0625400	6.36371	4.95944e-06	0.000648401	up	yes
gene:OS11G0702200	6.20908	1.01009e-05	0.00115553	up	yes
gene:OS05G0132700	6.19363	1.0621e-06	0.00017719	up	yes
gene:OS10G0380800	6.19085	1.13482e-05	0.00125996	up	yes
gene:OS02G0811800	6.1233	1.49328e-26	5.19319e-23	up	yes
gene:OS03G0826900	6.06617	2.71042e-12	1.84824e-09	up	yes
gene:OS11G0701100	5.94717	2.68912e-08	6.97908e-06	up	yes
gene:OS12G0548501	5.9438	6.15042e-12	4.03572e-09	up	yes
gene:OS04G0206600	5.92065	6.33639e-05	0.00491967	up	yes
gene:EPlOSAG00000034399	5.87404	6.27888e-31	3.63934e-27	up	yes
gene:OS11G0454300	5.83826	3.5825e-42	1.24589e-37	up	yes
gene:OS08G0518800	5.82272	3.59874e-11	1.92543e-08	up	yes
gene:OS11G0454200	5.8011	3.55511e-31	2.47272e-27	up	yes
gene:OS09G0555800	5.76927	5.38656e-05	0.00441294	up	yes
gene:OS11G0181200	5.73772	4.21746e-23	1.12824e-19	up	yes
gene:OS07G0526600	5.72047	1.03973e-35	1.20528e-31	up	yes
gene:OS08G0376550	5.56544	0.000897314	0.035004	up	yes
gene:OS05G0312500	5.52503	0.000940727	0.03611	up	yes
gene:OS12G0464400	5.46639	0.000280085	0.0151722	up	yes
gene:OS04G0614500	5.44274	4.20176e-18	6.95832e-15	up	yes
gene:OS11G0451700	5.39987	3.44427e-11	1.87244e-08	up	yes
gene:OS05G0381400	5.38025	2.27492e-16	2.93018e-13	up	yes
gene:OS09G0109600	5.34016	3.93993e-19	7.21153e-16	up	yes
gene:OS03G0693700	5.328	4.75519e-10	1.96871e-07	up	yes
gene:OS06G0242000	5.27264	2.25599e-18	3.92282e-15	up	yes
gene:OS01G0606900	5.04263	3.20543e-05	0.00291058	up	yes
gene:OS06G0681200	4.97836	3.03175e-06	0.000435683	up	yes
gene:OS06G0675900	4.94098	8.13714e-08	1.91206e-05	up	yes
gene:OS08G0387050	4.91432	6.72596e-12	4.33165e-09	up	yes
gene:OS11G0601950	4.79821	8.47673e-10	3.16984e-07	up	yes
gene:OS11G0687200	4.77052	1.05948e-07	2.37714e-05	up	yes
gene:OS02G0649300	4.65917	1.30725e-27	5.68278e-24	up	yes
gene:OS03G0195100	4.6022	3.25079e-05	0.0029219	up	yes
gene:OS04G0614300	4.5493	5.95387e-05	0.00474903	up	yes
gene:OS11G0117600	4.4647	3.73812e-07	7.2626e-05	up	yes
gene:OS06G0486900	4.41768	2.09271e-13	1.81946e-10	up	yes
gene:OS08G0137900	4.4031	1.35802e-07	2.9703e-05	up	yes
gene:OS02G0466400	4.36106	4.92804e-06	0.000648401	up	yes
gene:EPlOSAG00000007843	4.3389	0.000149057	0.00947672	up	yes
gene:OS11G0303800	4.31356	4.94508e-06	0.000648401	up	yes
gene:OS02G0755900	4.29343	2.01018e-09	6.85372e-07	up	yes
gene:OS08G0140300	4.1884	2.26098e-13	1.91781e-10	up	yes
gene:OS03G0277700	4.15311	6.44946e-10	2.52014e-07	up	yes
gene:OS03G0712800	4.09174	4.09197e-08	1.03873e-05	up	yes
gene:OS03G0723400	4.04563	6.97769e-09	2.16664e-06	up	yes
gene:OS03G0638400	3.99949	1.19243e-08	3.45577e-06	up	yes
gene:OS10G0340301	3.98806	9.53708e-12	5.81879e-09	up	yes
gene:OS03G0830400	3.9558	0.000792912	0.0321763	up	yes
gene:OS01G0385400	3.93911	2.89784e-05	0.00268742	up	yes
gene:OS05G0494600	3.8815	0.000737385	0.0306015	up	yes
gene:OS07G0147550	3.87872	2.59053e-07	5.26847e-05	up	yes
gene:OS02G0467600	3.83998	3.83179e-05	0.0033482	up	yes
gene:OS11G0687100	3.80903	3.80525e-14	3.89221e-11	up	yes
gene:OS02G0818900	3.77639	6.10315e-11	3.1679e-08	up	yes
gene:OS05G0368100	3.71888	5.45325e-05	0.00442069	up	yes
gene:OS06G0681100	3.6976	0.000531745	0.0240788	up	yes
gene:OS06G0726100	3.69688	0.000308303	0.016236	up	yes
gene:OS06G0553100	3.68553	3.48514e-15	3.7191e-12	up	yes
gene:OS12G0116700	3.68541	2.11891e-08	5.84837e-06	up	yes
gene:OS08G0169100	3.6816	3.48835e-08	8.92018e-06	up	yes
gene:OS07G0524900	3.65085	1.39106e-13	1.24043e-10	up	yes
gene:OS11G0213000	3.64634	2.67867e-07	5.38474e-05	up	yes
gene:OS01G0609501	3.63978	0.000109421	0.00759547	up	yes
gene:OS05G0373900	3.63857	5.93697e-10	2.34625e-07	up	yes
gene:OS07G0635500	3.60257	1.16303e-16	1.61786e-13	up	yes
gene:OS04G0511200	3.58881	4.54797e-07	8.50347e-05	up	yes
gene:OS02G0332450	3.58648	1.53576e-10	7.1212e-08	up	yes
gene:OS01G0733200	3.57992	0.000291962	0.0156933	up	yes
gene:OS01G0108500	3.57925	1.23427e-09	4.51834e-07	up	yes
gene:OS01G0859100	3.57245	2.84897e-07	5.66164e-05	up	yes
gene:OS04G0662400	3.57045	0.000298241	0.0159079	up	yes
gene:OS01G0609300	3.56413	8.77873e-06	0.00103491	up	yes
gene:OS11G0147150	3.56358	1.47296e-12	1.0245e-09	up	yes
gene:OS07G0129800	3.55776	6.33247e-05	0.00491967	up	yes
gene:OS04G0466000	3.52696	0.0001451	0.00931023	up	yes
gene:OS08G0331000	3.52285	1.0432e-15	1.25101e-12	up	yes
gene:OS12G0187800	3.50667	2.95778e-05	0.00269981	up	yes
gene:OS04G0344100	3.48904	8.0825e-07	0.000139843	up	yes
gene:OS01G0705200	3.47221	4.33067e-11	2.28193e-08	up	yes
gene:OS06G0517700	3.46622	1.12294e-12	8.30903e-10	up	yes
gene:OS04G0150300	3.46245	5.81178e-06	0.000748574	up	yes
gene:OS11G0701500	3.44492	3.42523e-05	0.00305434	up	yes
gene:OS01G0160700	3.4285	2.21995e-06	0.000337132	up	yes
gene:OS03G0826800	3.36925	2.23127e-08	6.06227e-06	up	yes
gene:OS04G0486950	3.36372	7.33249e-13	5.66671e-10	up	yes
gene:OS02G0761300	3.35872	0.000247187	0.0138018	up	yes
gene:OS07G0526400	3.33999	5.91278e-14	5.71191e-11	up	yes
gene:OS07G0586100	3.33359	7.78879e-07	0.000135435	up	yes
gene:OS09G0415050	3.33054	1.83615e-06	0.000283803	up	yes
gene:OS11G0427700	3.31542	0.000548331	0.0246373	up	yes
gene:OS03G0133100	3.30981	0.00040591	0.0198822	up	yes
gene:OS01G0105300	3.30821	0.000333979	0.0172582	up	yes
gene:OS02G0730000	3.29491	4.70656e-18	7.44e-15	up	yes
gene:OS03G0661600	3.28485	7.28634e-12	4.60722e-09	up	yes
gene:OS08G0514000	3.27316	0.000925465	0.0357213	up	yes
gene:OS08G0563500	3.27048	0.00020683	0.0121771	up	yes
gene:OS11G0592000	3.26393	1.38929e-08	3.96029e-06	up	yes
gene:OS07G0283125	3.25906	0.000696356	0.0292832	up	yes
gene:OS01G0228500	3.25347	7.37324e-07	0.000130162	up	yes
gene:OS09G0272600	3.2367	6.09881e-13	4.82042e-10	up	yes
gene:OS05G0104700	3.18776	2.54026e-08	6.69262e-06	up	yes
gene:OS08G0374701	3.18259	9.94001e-10	3.67749e-07	up	yes
gene:OS04G0476600	3.16263	2.92859e-05	0.00269501	up	yes
gene:OS07G0578333	3.16201	2.93335e-05	0.00269501	up	yes
gene:OS04G0179700	3.14787	4.47237e-06	0.000593648	up	yes
gene:OS11G0133001	3.13133	6.20912e-06	0.000788082	up	yes
gene:OS01G0257300	3.10073	0.000169227	0.0104347	up	yes
gene:OS05G0104200	3.09438	3.62146e-13	2.99865e-10	up	yes
gene:OS12G0258700	3.07814	1.42796e-10	6.75634e-08	up	yes
gene:OS12G0550800	3.06956	0.00104343	0.0387684	up	yes
gene:OS01G0566500	3.0693	4.42755e-09	1.42571e-06	up	yes
gene:EPlOSAG00000044503	3.03188	0.000529188	0.0240788	up	yes
gene:OS07G0664400	3.02965	0.00141806	0.0485871	up	yes
gene:OS08G0138200	3.02587	0.00127145	0.0451657	up	yes
gene:OS01G0615100	3.02244	3.78169e-06	0.000515748	up	yes
gene:OS11G0579200	3.01579	8.61983e-08	1.98524e-05	up	yes
gene:OS03G0790500	3.00307	0.000127123	0.00843697	up	yes
gene:OS08G0518900	3.00301	4.16669e-05	0.00359566	up	yes
gene:OS06G0650300	2.99393	0.000511881	0.0235472	up	yes
gene:OS03G0142500	2.9821	1.65077e-09	5.74903e-07	up	yes
gene:OS08G0167800	2.95506	8.59966e-05	0.00632284	up	yes
gene:OS03G0351700	2.95085	9.08142e-09	2.7463e-06	up	yes
gene:OS07G0564500	2.9497	1.77611e-11	1.04691e-08	up	yes
gene:OS05G0442400	2.94413	0.000363098	0.0183806	up	yes
gene:OS04G0104900	2.91786	1.13679e-05	0.00125996	up	yes
gene:OS05G0130100	2.90721	3.02037e-09	9.90938e-07	up	yes
gene:OS03G0759700	2.88836	2.25747e-07	4.70108e-05	up	yes
gene:OS09G0128400	2.88102	2.09796e-09	7.08357e-07	up	yes
gene:OS05G0171900	2.86902	1.33062e-07	2.9288e-05	up	yes
gene:OS08G0374600	2.86668	1.05916e-10	5.26204e-08	up	yes
gene:OS12G0123700	2.8096	2.52216e-06	0.000373247	up	yes
gene:OS09G0552600	2.80528	0.00134471	0.0468117	up	yes
gene:OS06G0553001	2.78542	4.32172e-07	8.12413e-05	up	yes
gene:OS12G0458100	2.78109	0.000114516	0.00784977	up	yes
gene:OS01G0548600	2.77045	4.22927e-06	0.000565698	up	yes
gene:OS03G0277300	2.76164	1.65311e-09	5.74903e-07	up	yes
gene:OS07G0687900	2.75844	1.34551e-05	0.00143537	up	yes
gene:OS06G0604300	2.73085	7.49953e-06	0.000915127	up	yes
gene:OS10G0542900	2.72814	2.73758e-05	0.00255241	up	yes
gene:EPlOSAG00000020648	2.72659	0.000731784	0.0304781	up	yes
gene:OS01G0705700	2.70898	2.41776e-08	6.46788e-06	up	yes
gene:OS09G0378700	2.70762	0.000124188	0.00827373	up	yes
gene:OS06G0129900	2.70373	0.000134352	0.00874971	up	yes
gene:OS11G0112200	2.67966	0.000181545	0.0109611	up	yes
gene:OS03G0322900	2.64814	8.49395e-08	1.96929e-05	up	yes
gene:OS01G0944700	2.64808	6.32714e-06	0.000800141	up	yes
gene:OS04G0442700	2.6337	0.000462447	0.0219134	up	yes
gene:OS03G0828300	2.6192	0.000300065	0.0159807	up	yes
gene:OS01G0795400	2.609	6.22162e-07	0.000112108	up	yes
gene:OS01G0382400	2.60061	4.54613e-05	0.00386554	up	yes
gene:OS01G0793300	2.5408	7.33833e-05	0.0055359	up	yes
gene:OS06G0547400	2.53364	2.26145e-10	9.95527e-08	up	yes
gene:OS03G0305600	2.53011	1.28836e-05	0.00138288	up	yes
gene:OS07G0550500	2.5185	1.75486e-09	6.04244e-07	up	yes
gene:OS10G0492900	2.49086	4.32207e-06	0.000575895	up	yes
gene:OS06G0726200	2.48852	1.77112e-05	0.00178018	up	yes
gene:OS01G0511100	2.48234	1.43764e-10	6.75634e-08	up	yes
gene:OS04G0688300	2.48207	3.87865e-10	1.64498e-07	up	yes
gene:OS05G0522600	2.48191	0.000605752	0.0263988	up	yes
gene:OS08G0412700	2.48182	2.18308e-07	4.57355e-05	up	yes
gene:OS10G0419400	2.47282	2.89886e-07	5.72804e-05	up	yes
gene:OS02G0570400	2.46991	1.03645e-05	0.00117793	up	yes
gene:OS10G0420900	2.45086	9.68722e-05	0.0069302	up	yes
gene:OS01G0523401	2.44738	7.2759e-06	0.000897283	up	yes
gene:OS09G0388400	2.43874	1.53613e-05	0.00158994	up	yes
gene:OS12G0629700	2.42874	0.000122038	0.00816209	up	yes
gene:OS03G0134500	2.40711	0.000147722	0.00940905	up	yes
gene:OS11G0479000	2.4071	0.000476131	0.0221962	up	yes
gene:OS05G0583000	2.38801	0.000110047	0.00760858	up	yes
gene:OS03G0296200	2.37974	0.000348917	0.0177922	up	yes
gene:OS12G0168100	2.37503	1.21366e-05	0.00133147	up	yes
gene:OS06G0698300	2.37155	2.01889e-08	5.61689e-06	up	yes
gene:OS01G0108400	2.36794	2.95451e-05	0.00269981	up	yes
gene:OS03G0347900	2.36755	6.99581e-10	2.64505e-07	up	yes
gene:OS06G0647900	2.36491	0.000207288	0.0121771	up	yes
gene:OS03G0184550	2.35851	0.000118016	0.00801608	up	yes
gene:OS05G0368000	2.34617	6.22052e-05	0.00489437	up	yes
gene:OS02G0569400	2.31228	0.000119653	0.00807997	up	yes
gene:OS07G0677100	2.3115	0.000210144	0.0122491	up	yes
gene:OS09G0569800	2.30493	0.000767233	0.0315391	up	yes
gene:OS08G0168000	2.30347	0.000327591	0.0170549	up	yes
gene:OS02G0276200	2.30346	1.61194e-07	3.43917e-05	up	yes
gene:OS09G0439200	2.29009	0.000530385	0.0240788	up	yes
gene:OS10G0524300	2.26842	9.58974e-06	0.00110431	up	yes
gene:OS04G0639000	2.2522	5.93544e-06	0.000756105	up	yes
gene:OS01G0124200	2.24964	8.68691e-05	0.0063684	up	yes
gene:OS04G0493400	2.24765	0.000179589	0.0108844	up	yes
gene:OS12G0221400	2.22519	5.62577e-07	0.0001019	up	yes
gene:OS01G0348900	2.21687	0.000216748	0.0125422	up	yes
gene:OS03G0258200	2.19653	7.21894e-08	1.71954e-05	up	yes
gene:OS12G0170800	2.17395	1.03037e-06	0.000174796	up	yes
gene:OS06G0604200	2.17334	2.35142e-07	4.84374e-05	up	yes
gene:OS03G0663400	2.16462	0.00140739	0.0483646	up	yes
gene:OS09G0491740	2.16445	2.43959e-09	8.15783e-07	up	yes
gene:OS02G0629000	2.14599	4.22738e-07	8.03365e-05	up	yes
gene:OS03G0700400	2.13348	0.000800864	0.0323856	up	yes
gene:OS11G0594000	2.12187	0.00117021	0.0425693	up	yes
gene:OS09G0455300	2.10827	0.000897923	0.035004	up	yes
gene:OS08G0482600	2.10296	5.83327e-06	0.000748574	up	yes
gene:OS11G0592200	2.09858	0.000122813	0.00819781	up	yes
gene:OS11G0634200	2.09621	3.30745e-06	0.000463804	up	yes
gene:OS06G0246500	2.08978	0.000138838	0.00895804	up	yes
gene:OS09G0379600	2.08929	1.75116e-07	3.71342e-05	up	yes
gene:OS09G0538000	2.07888	6.18756e-05	0.00487948	up	yes
gene:OS01G0609900	2.06736	0.000378921	0.0190155	up	yes
gene:OS02G0753850	2.06629	0.000664771	0.028351	up	yes
gene:OS04G0201900	2.06418	1.78481e-05	0.00178877	up	yes
gene:EPlOSAG00000036066	2.05172	0.000220613	0.0126605	up	yes
gene:OS01G0962100	2.04315	2.24271e-06	0.000339107	up	yes
gene:OS05G0574600	2.02721	2.27167e-06	0.000341999	up	yes
gene:OS02G0621800	2.01263	3.21512e-06	0.000455237	up	yes
gene:OS04G0573000	2.00806	2.69236e-09	8.91737e-07	up	yes
gene:OS05G0464001	2.00768	0.000638414	0.0274439	up	yes
gene:OS03G0203451	2.00232	0.00101942	0.0381619	up	yes
gene:OS07G0683200	1.99936	8.73932e-09	2.66603e-06	up	yes
gene:OS03G0230300	1.99275	1.07428e-05	0.001213	up	yes
gene:OS03G0327800	1.99076	4.59188e-08	1.12459e-05	up	yes
gene:OS03G0718800	1.99063	7.28811e-05	0.00550997	up	yes
gene:OS03G0314500	1.9855	1.68101e-05	0.0017052	up	yes
gene:OS01G0221000	1.96231	1.68181e-05	0.0017052	up	yes
gene:OS04G0596300	1.96182	0.000173356	0.0106484	up	yes
gene:OS12G0630200	1.96101	0.000662318	0.0283049	up	yes
gene:OS06G0235300	1.95809	6.94325e-08	1.67684e-05	up	yes
gene:OS08G0307601	1.95491	0.000680324	0.0287232	up	yes
gene:OS07G0541200	1.94581	0.000473554	0.0221779	up	yes
gene:OS09G0448200	1.9386	0.000576111	0.0255204	up	yes
gene:OS12G0518200	1.93551	0.000519944	0.0237922	up	yes
gene:OS11G0427800	1.93411	0.000803631	0.0324221	up	yes
gene:OS01G0775400	1.92736	8.94255e-06	0.00105066	up	yes
gene:OS07G0679000	1.92458	7.25526e-06	0.000897283	up	yes
gene:OS03G0268600	1.92132	9.83905e-05	0.00701173	up	yes
gene:OS01G0954500	1.90431	3.93765e-06	0.000534921	up	yes
gene:OS05G0195200	1.89879	4.79407e-07	8.82134e-05	up	yes
gene:OS07G0539100	1.895	2.35383e-07	4.84374e-05	up	yes
gene:OS04G0603601	1.89175	2.93703e-05	0.00269501	up	yes
gene:OS08G0331800	1.88893	0.000436356	0.0209602	up	yes
gene:OS02G0161100	1.87832	0.000133591	0.00874971	up	yes
gene:OS02G0731500	1.86362	0.000604875	0.0263988	up	yes
gene:OS03G0439900	1.85893	0.00139884	0.0481182	up	yes
gene:OS05G0595100	1.85862	0.00075052	0.0310724	up	yes
gene:OS01G0879200	1.8575	0.000295664	0.0157946	up	yes
gene:OS01G0788400	1.85602	0.000791176	0.0321434	up	yes
gene:OS06G0122200	1.85433	0.000475099	0.0221779	up	yes
gene:OS06G0710001	1.84536	0.000550623	0.0246961	up	yes
gene:OS01G0612500	1.83196	0.000854127	0.0339474	up	yes
gene:OS02G0122100	1.80822	0.000393894	0.0195121	up	yes
gene:OS04G0405300	1.80489	2.23116e-05	0.0021494	up	yes
gene:OS02G0803300	1.78959	0.000963907	0.0365959	up	yes
gene:OS06G0586000	1.78869	1.98829e-05	0.0019644	up	yes
gene:OS03G0291500	1.77198	1.51708e-06	0.000238731	up	yes
gene:OS04G0103500	1.77018	0.000875405	0.0345171	up	yes
gene:OS03G0184100	1.76649	0.00103951	0.0386641	up	yes
gene:OS06G0181100	1.76211	0.000386428	0.0192809	up	yes
gene:OS09G0332600	1.75723	0.000155528	0.0098163	up	yes
gene:OS01G0623200	1.75291	0.000975413	0.0368316	up	yes
gene:OS05G0576500	1.74565	0.000402795	0.0197574	up	yes
gene:OS06G0127100	1.7431	0.00013402	0.00874971	up	yes
gene:OS11G0117400	1.74053	0.000967602	0.0366561	up	yes
gene:OS03G0701200	1.73977	1.13761e-05	0.00125996	up	yes
gene:OS06G0569500	1.72505	0.000591227	0.0259766	up	yes
gene:OS03G0168200	1.7197	0.000199238	0.0118241	up	yes
gene:OS09G0341600	1.71693	0.000391193	0.0194073	up	yes
gene:OS08G0320400	1.70253	3.24749e-05	0.0029219	up	yes
gene:OS09G0544000	1.70155	0.00143047	0.0488197	up	yes
gene:OS01G0940700	1.7008	0.000421111	0.0203969	up	yes
gene:OS08G0520550	1.69588	9.09013e-07	0.000154964	up	yes
gene:OS07G0663800	1.69408	0.000952185	0.0363447	up	yes
gene:OS06G0716000	1.68827	0.000407548	0.0199343	up	yes
gene:OS07G0121200	1.68553	0.000250479	0.013893	up	yes
gene:OS01G0615050	1.67468	0.000368956	0.018569	up	yes
gene:OS01G0644000	1.66643	3.60694e-05	0.00319182	up	yes
gene:OS05G0257100	1.66411	0.000111753	0.00770474	up	yes
gene:OS05G0115100	1.66249	0.000164586	0.010239	up	yes
gene:OS03G0817200	1.6551	7.23678e-05	0.00548308	up	yes
gene:OS07G0537900	1.65112	0.000206745	0.0121771	up	yes
gene:OS10G0334500	1.65065	1.35659e-05	0.00143947	up	yes
gene:OS04G0531400	1.64811	0.000571247	0.025437	up	yes
gene:OS01G0850100	1.64596	7.88846e-05	0.00587445	up	yes
gene:OS08G0458200	1.63941	3.24896e-05	0.0029219	up	yes
gene:OS07G0619500	1.62242	0.000242141	0.0136041	up	yes
gene:OS08G0406150	1.6182	0.000953113	0.0363447	up	yes
gene:OS04G0171800	1.61499	0.000458672	0.0218211	up	yes
gene:OS11G0558400	1.60991	0.000869762	0.0344115	up	yes
gene:OS03G0236200	1.58937	0.000583269	0.0257415	up	yes
gene:OS06G0602500	1.58542	0.00010537	0.00737287	up	yes
gene:OS12G0564100	1.58184	0.000177316	0.0108185	up	yes
gene:OS02G0162766	1.57755	0.00050043	0.0231429	up	yes
gene:OS03G0300400	1.56966	8.52638e-06	0.0010185	up	yes
gene:OS06G0597250	1.56815	0.000212902	0.0123608	up	yes
gene:OS02G0232000	1.55078	0.000164874	0.010239	up	yes
gene:OS06G0102800	1.54862	0.000204103	0.0120716	up	yes
gene:OS04G0568800	1.54709	0.000828805	0.0332066	up	yes
gene:OS02G0740500	1.5451	0.000217635	0.0125517	up	yes
gene:OS02G0712700	1.54336	0.000217477	0.0125517	up	yes
gene:OS12G0576700	1.53018	0.000574915	0.0255204	up	yes
gene:OS10G0502600	1.52382	3.76111e-05	0.00330303	up	yes
gene:OS06G0649000	1.52363	0.000100815	0.00709727	up	yes
gene:OS06G0103800	1.52155	0.000118736	0.00803364	up	yes
gene:OS02G0783625	1.51283	0.000160361	0.0100304	up	yes
gene:OS01G0699400	1.50658	0.00137842	0.0477464	up	yes
gene:OS10G0542200	1.49814	2.11851e-05	0.00206953	up	yes
gene:OS09G0442600	1.49659	4.3054e-05	0.00370616	up	yes
gene:OS06G0505302	1.49247	0.000563199	0.0251107	up	yes
gene:OS05G0421450	1.49074	0.000396529	0.0195779	up	yes
gene:OS11G0704800	1.48842	0.00117439	0.0426324	up	yes
gene:OS08G0140500	1.48839	0.000981801	0.0370326	up	yes
gene:OS05G0195101	1.48798	8.36269e-05	0.00618786	up	yes
gene:OS01G0198100	1.48773	0.00121498	0.0437404	up	yes
gene:OS09G0442100	1.48126	0.000481808	0.0224309	up	yes
gene:OS03G0154100	1.47427	0.000178391	0.010846	up	yes
gene:OS07G0562950	1.46257	0.000677447	0.0286613	up	yes
gene:OS04G0103700	1.46076	0.00121391	0.0437404	up	yes
gene:OS01G0228800	1.45584	0.000334598	0.0172645	up	yes
gene:OS08G0434632	1.45143	0.000710375	0.0298006	up	yes
gene:OS02G0241100	1.45124	0.000473882	0.0221779	up	yes
gene:OS04G0534100	1.4453	7.00776e-05	0.00535624	up	yes
gene:EPlOSAG00000005887	1.44505	0.000388621	0.0193626	up	yes
gene:OS07G0684800	1.44478	4.76339e-05	0.00401105	up	yes
gene:OS04G0373400	1.42693	0.000986476	0.0371284	up	yes
gene:OS11G0132400	1.42567	0.000674265	0.0285962	up	yes
gene:OS05G0112800	1.42114	0.000309778	0.0162737	up	yes
gene:OS04G0600200	1.42062	0.000474648	0.0221779	up	yes
gene:OS05G0530400	1.4175	0.000776919	0.031705	up	yes
gene:OS10G0396666	1.41657	0.000451178	0.021553	up	yes
gene:OS01G0805400	1.41508	0.00146081	0.0497578	up	yes
gene:OS04G0583900	1.41486	0.000111881	0.00770474	up	yes
gene:OS08G0206700	1.41066	0.000428286	0.0206581	up	yes
gene:OS05G0475300	1.40238	3.72395e-05	0.00327868	up	yes
gene:OS10G0389000	1.39881	0.000216195	0.012531	up	yes
gene:OS03G0266300	1.39445	0.000610536	0.0265408	up	yes
gene:OS09G0110300	1.39318	0.00120457	0.0435008	up	yes
gene:OS12G0242500	1.39217	0.000263563	0.0144422	up	yes
gene:OS02G0180700	1.38813	0.0004984	0.0230797	up	yes
gene:EPlOSAG00000045565	1.38682	0.000412262	0.0200241	up	yes
gene:OS02G0566300	1.38224	0.000538619	0.0242637	up	yes
gene:OS07G0683600	1.38107	0.000179649	0.0108844	up	yes
gene:OS01G0314100	1.37796	0.000235535	0.0133212	up	yes
gene:OS06G0166400	1.3717	0.000158424	0.00996296	up	yes
gene:OS03G0806600	1.37083	0.000117969	0.00801608	up	yes
gene:OS01G0658900	1.36433	0.000120597	0.00811218	up	yes
gene:OS05G0344200	1.35752	6.84195e-05	0.00526421	up	yes
gene:OS09G0431200	1.35143	0.000411315	0.0200241	up	yes
gene:OS05G0100600	1.34422	0.000965501	0.0366164	up	yes
gene:OS10G0412050	1.34305	0.00126604	0.0450356	up	yes
gene:OS04G0620950	1.3428	0.000937687	0.03611	up	yes
gene:OS11G0598300	1.33552	0.000203672	0.0120666	up	yes
gene:OS01G0192300	1.33406	5.69625e-05	0.00458561	up	yes
gene:OS09G0440300	1.32658	0.000307535	0.016236	up	yes
gene:OS12G0605200	1.30819	0.00139551	0.048051	up	yes
gene:OS01G0290800	1.28983	0.000627968	0.027156	up	yes
gene:OS03G0847800	1.28163	0.000576526	0.0255204	up	yes
gene:OS08G0395700	1.27725	0.000328243	0.0170632	up	yes
gene:OS10G0431000	1.2763	0.000190739	0.0113975	up	yes
gene:OS08G0564300	1.27348	0.000610236	0.0265408	up	yes
gene:OS10G0370500	1.2613	0.000308595	0.016236	up	yes
gene:OS10G0345100	1.24608	0.000269751	0.014704	up	yes
gene:OS07G0597200	1.24405	0.000422793	0.0204499	up	yes
gene:OS02G0736200	1.23741	0.00109635	0.0403042	up	yes
gene:OS08G0564800	1.23034	0.000156533	0.00986184	up	yes
gene:OS01G0583100	1.22281	0.000182369	0.0109918	up	yes
gene:OS06G0708700	1.22223	0.00116683	0.0424908	up	yes
gene:OS09G0475500	1.21969	0.000808285	0.0324968	up	yes
gene:OS02G0264700	1.20944	0.00138429	0.0478369	up	yes
gene:OS05G0305900	1.20682	0.000486092	0.0225699	up	yes
gene:OS07G0540100	1.20645	0.000577151	0.0255204	up	yes
gene:OS02G0790500	1.19579	0.000282019	0.0152531	up	yes
gene:OS10G0572300	1.179	0.000668972	0.0284411	up	yes
gene:OS03G0565300	1.17799	0.000988711	0.0371723	up	yes
gene:OS10G0405600	1.14801	0.00109556	0.0403042	up	yes
gene:OS07G0694000	1.13394	0.000501803	0.0231756	up	yes
gene:OS04G0218600	1.1226	0.00124672	0.044606	up	yes
gene:OS03G0161500	1.10796	0.00126087	0.0449275	up	yes
gene:OS06G0103300	1.09928	0.00135396	0.0470395	up	yes
gene:OS08G0485700	1.09842	0.001298	0.0456425	up	yes
gene:OS05G0102000	1.09789	0.00131822	0.046167	up	yes
gene:OS11G0516000	1.09681	0.00125464	0.0447932	up	yes
gene:OS03G0429800	1.08095	0.000901186	0.035004	up	yes
gene:OS04G0615100	1.06907	0.00103619	0.0386077	up	yes
gene:OS01G0343100	Inf	4.0535e-07	7.78832e-05	up	yes
gene:OS08G0143600	Inf	8.55167e-06	0.0010185	up	yes
gene:OS07G0120100	Inf	2.58293e-08	6.75388e-06	up	yes
gene:OS11G0701000	Inf	0.000279128	0.0151439	up	yes
gene:OS09G0409100	Inf	0.000132482	0.00871196	up	yes
gene:OS11G0634350	Inf	0.000105578	0.00737287	up	yes
gene:OS01G0386500	Inf	4.90572e-07	8.97928e-05	up	yes
gene:OS04G0567200	Inf	1.61212e-05	0.00164896	up	yes
gene:OS07G0528900	Inf	0.000969091	0.0366725	up	yes
gene:OS09G0543400	Inf	1.51678e-05	0.00157931	up	yes
gene:OS11G0204800	-8.85942	1.64192e-22	4.07864e-19	down	yes
gene:OS11G0204600	-8.17361	8.47159e-26	2.67833e-22	down	yes
gene:OS07G0597400	-8.12504	1.60365e-15	1.80674e-12	down	yes
gene:OS11G0641800	-5.81927	1.19408e-05	0.0013183	down	yes
gene:OS04G0141400	-5.49446	6.79388e-14	6.21765e-11	down	yes
gene:OS11G0224900	-3.84366	2.7531e-07	5.50256e-05	down	yes
gene:OS07G0162700	-3.75608	0.000706221	0.0296621	down	yes
gene:OS07G0443500	-3.47373	0.00124319	0.0445258	down	yes
gene:OS06G0473000	-3.22329	3.4379e-11	1.87244e-08	down	yes
gene:OS01G0873000	-2.98198	5.4804e-05	0.00443237	down	yes
gene:OS03G0401300	-2.95628	3.01338e-06	0.00043484	down	yes
gene:OS02G0662100	-2.95319	7.1325e-06	0.000885882	down	yes
gene:OS10G0552700	-2.84723	5.45563e-07	9.93353e-05	down	yes
gene:OS06G0114000	-2.83293	1.06344e-06	0.00017719	down	yes
gene:OS10G0377150	-2.72117	0.000109805	0.00760696	down	yes
gene:OS11G0437600	-2.71822	0.000303306	0.0161039	down	yes
gene:OS08G0533300	-2.61754	0.00117753	0.0427017	down	yes
gene:OS07G0631900	-2.60148	8.23098e-12	5.11158e-09	down	yes
gene:OS05G0201700	-2.5817	0.000576209	0.0255204	down	yes
gene:OS03G0376600	-2.5722	1.62046e-11	9.71634e-09	down	yes
gene:OS07G0178700	-2.54396	4.93414e-14	4.9027e-11	down	yes
gene:OS03G0146800	-2.48926	1.05622e-06	0.00017719	down	yes
gene:OS08G0549600	-2.437	0.000135367	0.00878292	down	yes
gene:OS06G0217700	-2.39152	4.22489e-08	1.0647e-05	down	yes
gene:OS06G0254600	-2.35782	0.000871638	0.0344465	down	yes
gene:OS07G0179300	-2.33726	1.06201e-08	3.12997e-06	down	yes
gene:OS03G0226200	-2.30495	0.000554371	0.0247902	down	yes
gene:OS12G0274700	-2.28994	3.44584e-11	1.87244e-08	down	yes
gene:OS04G0413500	-2.28086	1.1009e-08	3.2173e-06	down	yes
gene:OS04G0457000	-2.26352	4.47849e-05	0.0038341	down	yes
gene:OS10G0566700	-2.25283	1.39576e-10	6.74172e-08	down	yes
gene:OS10G0198300	-2.25004	1.94059e-05	0.00192273	down	yes
gene:OS06G0237000	-2.24141	5.88916e-05	0.00470839	down	yes
gene:OS01G0273800	-2.22599	6.87079e-06	0.000862619	down	yes
gene:OS03G0283200	-2.2072	1.03092e-05	0.00117549	down	yes
gene:OS02G0770800	-2.19415	0.000770271	0.0315893	down	yes
gene:OS04G0345100	-2.17293	0.000180068	0.0108909	down	yes
gene:OS06G0132300	-2.17235	2.91529e-05	0.00269501	down	yes
gene:OS03G0828100	-2.16747	1.51647e-09	5.38145e-07	down	yes
gene:OS03G0297600	-2.14128	3.6245e-07	7.08142e-05	down	yes
gene:OS04G0415600	-2.1288	9.05891e-06	0.00105802	down	yes
gene:OS03G0343900	-2.12586	5.43968e-10	2.2256e-07	down	yes
gene:OS03G0826200	-2.09357	3.274e-06	0.000460972	down	yes
gene:OS05G0516800	-2.09044	0.00105228	0.0389447	down	yes
gene:OS06G0319800	-2.08578	0.000946491	0.0362709	down	yes
gene:OS05G0503650	-2.05067	0.000178084	0.010846	down	yes
gene:OS04G0617700	-2.047	6.26381e-05	0.0049173	down	yes
gene:OS03G0761000	-2.03868	0.000332147	0.0171964	down	yes
gene:EPlOSAG00000002210	-2.02002	0.000466018	0.0219901	down	yes
gene:OS05G0568300	-2.01581	4.4505e-08	1.0977e-05	down	yes
gene:OS01G0631200	-1.99312	0.000900777	0.035004	down	yes
gene:OS06G0306300	-1.98713	0.00130114	0.0457067	down	yes
gene:OS10G0350800	-1.98251	4.76066e-05	0.00401105	down	yes
gene:OS05G0551801	-1.98042	6.33756e-05	0.00491967	down	yes
gene:OS02G0129800	-1.97207	6.4146e-08	1.56e-05	down	yes
gene:OS04G0538100	-1.94461	4.52544e-09	1.44386e-06	down	yes
gene:OS04G0479900	-1.94268	0.000947003	0.0362709	down	yes
gene:OS04G0119000	-1.94063	1.20556e-05	0.00132676	down	yes
gene:OS03G0574600	-1.93758	1.02611e-07	2.33554e-05	down	yes
gene:OS03G0305000	-1.93264	2.8566e-06	0.000414033	down	yes
gene:OS01G0962600	-1.92206	0.000895216	0.0349808	down	yes
gene:OS04G0445700	-1.91899	7.55076e-07	0.000131956	down	yes
gene:OS04G0545250	-1.91573	1.3176e-06	0.00021214	down	yes
gene:OS01G0282800	-1.9125	0.000826062	0.0331581	down	yes
gene:OS11G0300700	-1.91009	5.15645e-05	0.00426967	down	yes
gene:OS11G0130200	-1.89324	5.22243e-05	0.00431403	down	yes
gene:OS08G0113100	-1.88062	0.00146467	0.0498404	down	yes
gene:OS06G0116400	-1.86746	1.2615e-06	0.000205006	down	yes
gene:OS07G0573900	-1.85526	0.000319174	0.0167167	down	yes
gene:OS05G0241200	-1.84631	0.00129556	0.0456031	down	yes
gene:OS07G0406300	-1.83043	0.000169099	0.0104347	down	yes
gene:OS01G0143800	-1.81504	1.60172e-05	0.00164315	down	yes
gene:OS03G0684700	-1.81454	7.00684e-05	0.00535624	down	yes
gene:OS01G0589800	-1.80976	7.03546e-08	1.68739e-05	down	yes
gene:OS01G0914300	-1.80729	6.43129e-05	0.00498131	down	yes
gene:OS03G0333400	-1.79522	4.42068e-08	1.0977e-05	down	yes
gene:OS06G0683200	-1.79431	2.14048e-06	0.000326489	down	yes
gene:OS01G0914400	-1.78771	0.000126081	0.00838378	down	yes
gene:OS06G0131300	-1.76574	0.000103719	0.00727223	down	yes
gene:OS01G0810100	-1.74594	0.00022926	0.0130919	down	yes
gene:OS04G0691600	-1.73688	1.14325e-07	2.53241e-05	down	yes
gene:OS06G0561000	-1.73601	3.0245e-05	0.00275348	down	yes
gene:OS11G0550800	-1.71693	1.41087e-06	0.000225264	down	yes
gene:OS04G0438300	-1.71219	9.41042e-05	0.00683228	down	yes
gene:OS02G0581100	-1.7108	2.39776e-07	4.90512e-05	down	yes
gene:OS03G0851700	-1.71039	0.000109134	0.00759071	down	yes
gene:OS02G0257400	-1.70228	1.59235e-06	0.000249446	down	yes
gene:OS02G0788500	-1.70163	1.23091e-05	0.00134292	down	yes
gene:OS09G0382200	-1.70094	0.000623514	0.0270373	down	yes
gene:OS06G0101600	-1.69806	1.44957e-07	3.11183e-05	down	yes
gene:OS01G0805000	-1.69749	2.15074e-07	4.53311e-05	down	yes
gene:OS12G0569200	-1.68887	0.000339359	0.0174326	down	yes
gene:OS04G0447600	-1.68006	0.000131481	0.00869301	down	yes
gene:OS03G0780200	-1.67612	6.10643e-05	0.00482644	down	yes
gene:OS03G0356300	-1.67383	1.71545e-06	0.000267525	down	yes
gene:OS09G0484200	-1.66736	0.00019313	0.0115008	down	yes
gene:OS07G0510100	-1.66668	2.87152e-05	0.00267013	down	yes
gene:OS12G0292400	-1.66461	7.08185e-05	0.00538918	down	yes
gene:OS01G0173000	-1.66333	1.35768e-05	0.00143947	down	yes
gene:OS05G0176700	-1.66063	4.048e-05	0.00351943	down	yes
gene:OS02G0773500	-1.65595	0.00101638	0.038089	down	yes
gene:OS03G0122200	-1.64367	1.29988e-06	0.00021026	down	yes
gene:OS03G0184050	-1.64354	9.96889e-05	0.00705269	down	yes
gene:OS02G0168800	-1.64029	0.000149386	0.00948032	down	yes
gene:OS01G0201600	-1.63369	6.57935e-07	0.000117943	down	yes
gene:OS07G0590700	-1.62794	2.64026e-06	0.000387428	down	yes
gene:OS01G0556700	-1.62767	2.51225e-05	0.00237414	down	yes
gene:OS01G0756900	-1.62485	0.00118038	0.0427604	down	yes
gene:OS05G0587600	-1.62399	0.000802026	0.032395	down	yes
gene:OS08G0433300	-1.61967	2.04988e-05	0.00201381	down	yes
gene:OS01G0555100	-1.61953	0.000408686	0.0199619	down	yes
gene:OS03G0718100	-1.61604	7.61858e-06	0.000926403	down	yes
gene:OS07G0520800	-1.60928	1.4169e-06	0.000225264	down	yes
gene:OS02G0754300	-1.60582	0.000118546	0.00803364	down	yes
gene:OS01G0555800	-1.59655	0.000879574	0.0346042	down	yes
gene:OS01G0231700	-1.59276	0.00123039	0.044158	down	yes
gene:OS01G0278900	-1.58443	1.22431e-06	0.000199896	down	yes
gene:OS03G0843400	-1.5753	1.41855e-06	0.000225264	down	yes
gene:OS01G0276000	-1.57343	0.000461261	0.0219134	down	yes
gene:OS12G0115900	-1.57335	0.000272344	0.0148221	down	yes
gene:OS03G0366000	-1.57012	1.68902e-05	0.00170753	down	yes
gene:OS02G0588600	-1.56868	5.3275e-05	0.00438597	down	yes
gene:OS03G0751400	-1.56767	4.4871e-05	0.0038341	down	yes
gene:OS05G0514600	-1.5589	0.00111713	0.0409312	down	yes
gene:OS10G0508000	-1.55766	0.00018675	0.0111783	down	yes
gene:OS06G0264800	-1.55617	1.50663e-06	0.000238163	down	yes
gene:OS09G0469600	-1.55514	0.000805292	0.0324515	down	yes
gene:OS08G0504500	-1.55021	1.2369e-05	0.00134424	down	yes
gene:OS03G0133300	-1.53376	1.08401e-05	0.00122002	down	yes
gene:OS12G0291100	-1.5226	2.57011e-06	0.000378732	down	yes
gene:OS05G0361900	-1.52227	5.41849e-05	0.00441309	down	yes
gene:OS06G0185900	-1.51936	1.23182e-05	0.00134292	down	yes
gene:OS02G0308800	-1.5179	4.08433e-06	0.000550545	down	yes
gene:OS04G0462300	-1.51775	2.4615e-05	0.00233889	down	yes
gene:OS07G0509700	-1.51647	0.00020975	0.0122491	down	yes
gene:OS06G0193200	-1.51598	0.000141167	0.00909143	down	yes
gene:OS04G0405100	-1.51384	0.000759184	0.0313564	down	yes
gene:OS03G0265400	-1.51362	4.94901e-05	0.0041373	down	yes
gene:OS09G0517000	-1.50813	9.82795e-06	0.00112801	down	yes
gene:OS12G0188700	-1.50532	9.06603e-06	0.00105802	down	yes
gene:OS12G0189400	-1.49606	9.30171e-06	0.00108156	down	yes
gene:OS02G0259600	-1.49323	3.40276e-06	0.000475253	down	yes
gene:OS10G0512500	-1.49038	0.000127437	0.00844164	down	yes
gene:OS12G0148500	-1.48931	0.000366863	0.0185173	down	yes
gene:OS04G0306750	-1.48809	0.000147032	0.00938223	down	yes
gene:OS03G0284400	-1.48715	0.000349846	0.0178135	down	yes
gene:OS01G0762300	-1.48598	1.84534e-05	0.00183359	down	yes
gene:OS03G0175200	-1.48253	0.00127891	0.0453075	down	yes
gene:OS01G0938100	-1.48228	2.19451e-05	0.00212586	down	yes
gene:OS04G0461100	-1.48139	5.88382e-06	0.000752285	down	yes
gene:OS10G0445600	-1.47678	1.12578e-05	0.00125888	down	yes
gene:OS01G0919900	-1.47571	2.08104e-05	0.00203866	down	yes
gene:OS03G0128300	-1.47447	0.00026076	0.0143262	down	yes
gene:OS02G0822600	-1.47078	0.00011996	0.008085	down	yes
gene:OS02G0652600	-1.47023	6.69745e-05	0.00517555	down	yes
gene:OS02G0815300	-1.46711	0.000174185	0.0106508	down	yes
gene:OS05G0508900	-1.46493	0.000174261	0.0106508	down	yes
gene:OS07G0287400	-1.46245	1.31826e-05	0.00141062	down	yes
gene:OS09G0482680	-1.46215	0.000847128	0.0337078	down	yes
gene:OS06G0145800	-1.45312	0.000689962	0.0290494	down	yes
gene:OS01G0738000	-1.44796	0.000394427	0.0195121	down	yes
gene:OS07G0558400	-1.4449	7.10495e-06	0.000885623	down	yes
gene:OS02G0117600	-1.44395	0.000523035	0.0239022	down	yes
gene:OS01G0863500	-1.43765	0.000949471	0.0363253	down	yes
gene:OS07G0162900	-1.43542	0.000901848	0.035004	down	yes
gene:OS11G0644100	-1.43438	0.00130917	0.0459426	down	yes
gene:OS07G0435300	-1.43325	8.27661e-06	0.000992537	down	yes
gene:OS11G0215100	-1.43263	0.000880818	0.0346127	down	yes
gene:OS11G0595200	-1.43241	1.52384e-05	0.00158193	down	yes
gene:OS12G0507500	-1.4269	2.16512e-05	0.00210325	down	yes
gene:OS02G0724300	-1.42443	0.000342789	0.0175829	down	yes
gene:OS03G0388100	-1.42345	3.25897e-05	0.0029219	down	yes
gene:OS08G0378900	-1.42233	6.88926e-05	0.00528892	down	yes
gene:OS05G0455700	-1.42135	0.000146359	0.00937369	down	yes
gene:OS04G0583600	-1.4189	9.97763e-05	0.00705269	down	yes
gene:OS05G0462700	-1.41671	0.000132519	0.00871196	down	yes
gene:OS07G0606800	-1.41521	0.000524988	0.02396	down	yes
gene:OS08G0430500	-1.41246	0.000605337	0.0263988	down	yes
gene:OS06G0210000	-1.41141	0.000899548	0.035004	down	yes
gene:OS10G0478100	-1.40814	0.000769044	0.0315762	down	yes
gene:OS08G0187900	-1.40664	0.000100652	0.00709727	down	yes
gene:OS12G0577200	-1.40657	0.000254483	0.0140034	down	yes
gene:OS05G0277500	-1.40581	0.000252146	0.0139331	down	yes
gene:OS02G0167300	-1.40508	0.000246639	0.0138018	down	yes
gene:OS03G0271500	-1.40375	8.39784e-05	0.00620068	down	yes
gene:OS01G0251400	-1.40172	1.24188e-05	0.00134545	down	yes
gene:OS06G0598800	-1.40147	0.000107396	0.00748477	down	yes
gene:OS03G0178200	-1.39952	0.000168505	0.0104272	down	yes
gene:OS02G0831200	-1.39487	0.000252158	0.0139331	down	yes
gene:OS03G0825500	-1.39427	0.00022	0.0126462	down	yes
gene:OS03G0162200	-1.39409	4.09004e-05	0.00353829	down	yes
gene:OS09G0503000	-1.39235	0.000397608	0.0195858	down	yes
gene:OS02G0815200	-1.39077	5.00509e-05	0.00416417	down	yes
gene:OS05G0303000	-1.38823	2.39425e-05	0.00228123	down	yes
gene:OS06G0683700	-1.38794	0.000491076	0.0227709	down	yes
gene:OS06G0179100	-1.38759	0.000171124	0.010533	down	yes
gene:OS04G0676100	-1.38638	0.000207264	0.0121771	down	yes
gene:OS07G0467200	-1.38405	7.49913e-05	0.00562767	down	yes
gene:OS01G0633000	-1.38088	0.000510052	0.0235231	down	yes
gene:OS01G0600900	-1.37452	0.000425051	0.0205305	down	yes
gene:OS10G0162100	-1.37307	0.00038944	0.0193756	down	yes
gene:OS03G0289400	-1.36589	0.000438993	0.0210287	down	yes
gene:OS02G0704900	-1.36322	0.00043547	0.0209465	down	yes
gene:OS01G0805300	-1.35729	8.31445e-05	0.00616616	down	yes
gene:OS02G0715400	-1.35609	9.70338e-05	0.0069302	down	yes
gene:OS09G0346500	-1.35544	2.3515e-05	0.00225284	down	yes
gene:OS01G0761000	-1.35215	0.000329131	0.0170839	down	yes
gene:OS03G0704000	-1.35096	0.000952617	0.0363447	down	yes
gene:OS01G0226300	-1.34781	6.71183e-05	0.00517555	down	yes
gene:OS02G0750200	-1.34646	5.10794e-05	0.00423959	down	yes
gene:OS01G0221800	-1.34301	0.000245113	0.0137488	down	yes
gene:OS03G0781501	-1.33814	4.97938e-05	0.00415271	down	yes
gene:OS05G0490900	-1.33534	0.000252405	0.0139331	down	yes
gene:OS03G0452300	-1.33339	7.07869e-05	0.00538918	down	yes
gene:OS03G0351200	-1.32997	9.94743e-05	0.00705269	down	yes
gene:OS04G0619800	-1.32466	0.00102903	0.0384804	down	yes
gene:OS09G0423700	-1.32455	0.000463762	0.0219134	down	yes
gene:OS03G0244000	-1.32015	4.60726e-05	0.00390797	down	yes
gene:OS08G0385000	-1.31998	0.000336258	0.0173245	down	yes
gene:OS06G0663800	-1.31788	8.96097e-05	0.00654697	down	yes
gene:OS02G0805200	-1.31667	0.000134628	0.0087513	down	yes
gene:OS07G0474300	-1.31649	0.00106328	0.0392544	down	yes
gene:OS01G0102600	-1.31597	0.000236216	0.0133358	down	yes
gene:OS08G0233000	-1.30579	0.000990103	0.0371845	down	yes
gene:OS06G0607100	-1.30459	0.000138425	0.00894794	down	yes
gene:OS10G0104900	-1.3035	0.000884187	0.0346667	down	yes
gene:OS03G0708500	-1.3022	0.000132485	0.00871196	down	yes
gene:OS04G0690800	-1.29726	7.50853e-05	0.00562767	down	yes
gene:OS07G0562700	-1.29624	5.63874e-05	0.00454985	down	yes
gene:OS07G0544800	-1.2921	5.41655e-05	0.00441309	down	yes
gene:OS03G0178066	-1.2912	0.000385302	0.0192524	down	yes
gene:OS01G0958100	-1.28968	9.6996e-05	0.0069302	down	yes
gene:OS01G0500900	-1.28742	0.000163958	0.0102185	down	yes
gene:OS01G0869800	-1.28708	6.03546e-05	0.00480112	down	yes
gene:OS03G0245300	-1.28264	0.000637272	0.0274287	down	yes
gene:OS03G0651000	-1.2814	0.000665221	0.028351	down	yes
gene:OS05G0567300	-1.27964	0.00128137	0.0453143	down	yes
gene:OS02G0257300	-1.27496	8.69824e-05	0.0063684	down	yes
gene:OS01G0834600	-1.2748	0.000114664	0.00784977	down	yes
gene:OS05G0103200	-1.26846	6.32026e-05	0.00491967	down	yes
gene:OS02G0197600	-1.26631	0.000763401	0.0314233	down	yes
gene:OS10G0160100	-1.26488	0.000438699	0.0210287	down	yes
gene:OS01G0720500	-1.26363	0.000398484	0.0196012	down	yes
gene:OS01G0889800	-1.26218	0.000332288	0.0171964	down	yes
gene:OS03G0138900	-1.26213	0.000642753	0.0275623	down	yes
gene:OS11G0522900	-1.26132	0.000284712	0.0153749	down	yes
gene:OS09G0466400	-1.25549	0.000467244	0.0220181	down	yes
gene:OS03G0781400	-1.25408	0.000662512	0.0283049	down	yes
gene:OS04G0250700	-1.25394	0.000381562	0.0191204	down	yes
gene:OS12G0530000	-1.25381	0.000290403	0.0156336	down	yes
gene:OS03G0685000	-1.24973	0.000185709	0.0111544	down	yes
gene:OS03G0572900	-1.2468	0.00025443	0.0140034	down	yes
gene:OS02G0661100	-1.24604	0.0010843	0.0399456	down	yes
gene:OS02G0629200	-1.24603	0.000513259	0.0235483	down	yes
gene:OS01G0306800	-1.24014	0.000940107	0.03611	down	yes
gene:OS05G0518300	-1.23344	0.00123717	0.0443556	down	yes
gene:OS01G0866200	-1.23292	0.00029511	0.0157893	down	yes
gene:OS04G0233400	-1.22426	0.000916074	0.0354375	down	yes
gene:OS02G0638300	-1.2179	0.000469779	0.0221076	down	yes
gene:OS04G0610500	-1.21768	0.00039032	0.0193917	down	yes
gene:OS12G0575000	-1.21666	0.000377737	0.0189835	down	yes
gene:OS01G0847200	-1.21419	0.000234883	0.0133212	down	yes
gene:OS04G0669200	-1.20822	0.000362543	0.0183792	down	yes
gene:OS12G0438600	-1.20509	0.000227678	0.013023	down	yes
gene:OS03G0100200	-1.20437	0.00128345	0.0453143	down	yes
gene:OS01G0835900	-1.20262	0.000210274	0.0122491	down	yes
gene:OS01G0338600	-1.20154	0.000537756	0.0242562	down	yes
gene:OS03G0209000	-1.20107	0.000554585	0.0247902	down	yes
gene:OS01G0111100	-1.20092	0.000430308	0.0207269	down	yes
gene:OS08G0490900	-1.1983	0.000194306	0.0115511	down	yes
gene:OS07G0567400	-1.1971	0.00138246	0.0478369	down	yes
gene:OS06G0694800	-1.1919	0.000401082	0.0197012	down	yes
gene:OS03G0169100	-1.19144	0.000931512	0.0359149	down	yes
gene:OS03G0424800	-1.1866	0.000515667	0.0236276	down	yes
gene:OS01G0963400	-1.18322	0.00129133	0.0455	down	yes
gene:OS06G0714700	-1.1821	0.000777181	0.031705	down	yes
gene:OS02G0750100	-1.182	0.000235574	0.0133212	down	yes
gene:OS04G0602500	-1.18045	0.000412089	0.0200241	down	yes
gene:OS03G0611200	-1.17999	0.00027441	0.0149112	down	yes
gene:OS07G0141400	-1.1759	0.000249771	0.013893	down	yes
gene:OS03G0634000	-1.1745	0.000597368	0.0261646	down	yes
gene:OS11G0482400	-1.17418	0.0013853	0.0478369	down	yes
gene:OS02G0667100	-1.17415	0.00126649	0.0450356	down	yes
gene:OS08G0541400	-1.17249	0.000994021	0.0372913	down	yes
gene:OS02G0532800	-1.1708	0.0013488	0.0469072	down	yes
gene:OS02G0834700	-1.16891	0.000446882	0.0213772	down	yes
gene:OS03G0595300	-1.16875	0.000307892	0.016236	down	yes
gene:OS12G0448400	-1.16752	0.00111832	0.0409312	down	yes
gene:OS05G0453300	-1.16626	0.000535983	0.0242077	down	yes
gene:OS08G0435900	-1.16538	0.00128596	0.0453569	down	yes
gene:OS12G0609050	-1.1634	0.00142353	0.0487264	down	yes
gene:OS08G0490600	-1.16156	0.000485943	0.0225699	down	yes
gene:OS11G0150400	-1.16115	0.000396883	0.0195779	down	yes
gene:OS01G0607900	-1.15841	0.000908399	0.0352063	down	yes
gene:OS05G0496200	-1.15804	0.000956038	0.0364163	down	yes
gene:OS01G0924000	-1.15756	0.000835917	0.0334146	down	yes
gene:OS08G0476700	-1.15481	0.000961274	0.0365358	down	yes
gene:OS07G0520600	-1.15471	0.000858088	0.0340271	down	yes
gene:OS05G0560000	-1.1536	0.000970192	0.0366743	down	yes
gene:OS07G0577600	-1.15082	0.000306716	0.016236	down	yes
gene:OS12G0508300	-1.15077	0.000584886	0.0257802	down	yes
gene:OS02G0752800	-1.15048	0.000791074	0.0321434	down	yes
gene:OS10G0466700	-1.14986	0.000345077	0.0176222	down	yes
gene:OS12G0438000	-1.14782	0.000668894	0.0284411	down	yes
gene:OS09G0481200	-1.14619	0.000343899	0.0175879	down	yes
gene:OS01G0629750	-1.14615	0.00134037	0.0467073	down	yes
gene:OS03G0121700	-1.14266	0.000415184	0.0201379	down	yes
gene:OS04G0459500	-1.14252	0.000671267	0.0285038	down	yes
gene:OS06G0712200	-1.1386	0.000887247	0.0347475	down	yes
gene:OS09G0481800	-1.13674	0.0013275	0.0464452	down	yes
gene:OS02G0815400	-1.13545	0.00077691	0.031705	down	yes
gene:OS09G0274900	-1.12782	0.000763513	0.0314233	down	yes
gene:OS03G0315800	-1.12536	0.000777651	0.031705	down	yes
gene:OS07G0112700	-1.1247	0.000535098	0.0241991	down	yes
gene:OS06G0336200	-1.12371	0.000343475	0.0175879	down	yes
gene:OS07G0100200	-1.11303	0.000838287	0.0334534	down	yes
gene:OS01G0314800	-1.10809	0.000530453	0.0240788	down	yes
gene:OS10G0551600	-1.10113	0.00133536	0.0465796	down	yes
gene:OS02G0125700	-1.09925	0.000596033	0.026139	down	yes
gene:OS08G0118900	-1.08831	0.00122162	0.0439343	down	yes
gene:OS11G0242800	-1.08605	0.000681389	0.0287232	down	yes
gene:OS04G0577800	-1.08469	0.00142562	0.0487501	down	yes
gene:OS04G0640700	-1.08158	0.00075652	0.0312836	down	yes
gene:OS05G0355500	-1.07604	0.000879608	0.0346042	down	yes
gene:OS02G0180200	-1.0747	0.000882246	0.0346296	down	yes
gene:OS03G0111200	-1.06853	0.000807923	0.0324968	down	yes
gene:OS02G0537700	-1.068	0.00085792	0.0340271	down	yes
gene:OS06G0266800	-1.06578	0.00105139	0.0389447	down	yes
gene:OS02G0670500	-1.06464	0.00117251	0.0426086	down	yes
gene:OS05G0515200	-1.06225	0.00144093	0.0491286	down	yes
gene:OS03G0297100	-1.04689	0.00113476	0.0414535	down	yes
gene:OS08G0532200	-1.04241	0.00108413	0.0399456	down	yes
gene:OS06G0172600	-1.0409	0.00120615	0.0435127	down	yes
gene:OS07G0212200	-1.03809	0.0013347	0.0465796	down	yes
gene:OS11G0226400	#NAME?	1.13944e-07	2.53241e-05	down	yes
gene:OS11G0227200	#NAME?	2.99845e-10	1.30347e-07	down	yes
gene:OS11G0223400	#NAME?	4.57568e-16	5.68316e-13	down	yes
gene:OS11G0223201	#NAME?	1.44073e-05	0.00150916	down	yes
gene:OS11G0233201	#NAME?	9.56681e-05	0.0069302	down	yes
gene:OS11G0225300	#NAME?	1.87059e-10	8.34019e-08	down	yes
gene:OS11G0226800	#NAME?	4.11453e-10	1.72399e-07	down	yes

## Sheet: Table S10
Table S10 Promoter analysis of specifically up-regulated genes in Dongdao-4 by PLantCARE (http://bioinformatics.psb.ugent.be/webtools/plantcare/html/).
1-OS11G0439600	2-OS11G0440200	3-EPlOSAG00000016109	4-OS04G0108600	5-OS12G0257600	6-OS07G0489100	7-OS01G0947000	8-OS02G0207100	9-OS04G0185600	10-OS01G0160800	11-OS11G0625900	12-OS06G0226000	13-OS09G0472700	14-OS01G0124000	15-EPlOSAG00000008403	16-OS10G0504650	17-OS05G0355400	18-OS12G0630100	19-OS06G0241400	20-OS07G0632000	21-OS07G0418700	22-OS03G0233900	23-OS04G0122000	24-OS02G0186800	25-OS02G0571300	26-OS10G0109600	27-EPlOSAG00000045632	28-OS10G0569600	29-OS01G0124401	30-OS03G0432100	31-OS01G0940800	32-OS06G0129100	33-OS09G0472900	34-EPlOSAG00000037392---	35-OS11G0671100--	36-OS03G0341600	37-OS11G0592100	38-OS04G0368800	39-OS06G0705400	40-OS04G0473025---	41-OS05G0439000	42-OS06G0278150--	43-OS11G0212900---	44-OS04G0182200	45-OS10G0118200	46-OS06G0334100---	47-OS08G0297800	48-OS04G0107700	49-OS06G0475400	50-OS02G0609900
3-AF1 binding site	A-box			ABRE		5UTR Py-rich stretch	ABRE	5UTR Py-rich stretch	ABRE	5UTR Py-rich stretch	A-box	5UTR Py-rich stretch	ABRE			AAAC-motif	5UTR Py-rich stretch	AAGAA-motif	4cl-CMA2b	A-box	AAGAA-motif	5UTR Py-rich stretch	ACE	5UTR Py-rich stretch	5UTR Py-rich stretch		AAGAA-motif		5UTR Py-rich stretch	A-box	3-AF1 binding site	A-box			5UTR Py-rich stretch	3-AF1 binding site	ABRE	A-box		3-AF1 binding site			5UTR Py-rich stretch	AAGAA-motif		4cl-CMA2b	5UTR Py-rich stretch	AAGAA-motif	AAGAA-motif
A-box	AE-box			ACE		AAGAA-motif	AC-I	AAGAA-motif	AE-box	AAGAA-motif	ABRE	AAGAA-motif	ARE			AE-box	AAGAA-motif	ACA-motif	A-box	AAGAA-motif	ABRE	ABRE	AC-I	ABRE	ARE		A-box		ABRE	ABRE	ARE	ABRE			ABRE	A-box	ARE	ABRE		5UTR Py-rich stretch			AAGAA-motif	A-box		AC-I	A-box	ABRE	ABRE
ABRE	ATCT-motif			AE-box		ABRE	AE-box	ACE	ATC-motif	ABRE	AC-I	A-box	ATCC-motif			Box 4	ABRE	AC-II	AC-I	ACE	AC-I	ARE	ARE	ARE	AT-rich element		ABRE		Box 4	ARE	ATCT-motif	ARE			ARE	ABRE	Box 4	ACE		ABRE			ABRE	ABRE		ARE	ABRE	ACE	ACE
AE-box	ATGCAAAT motif			ARE		ACE	ARE	ARE	ATCT-motif	ACE	ARE	ABRE	ATCT-motif			Box I	AE-box	ARE	ARE	ATGCAAAT motif	AC-II	Box 4	ATGCAAAT motif	ATGCAAAT motif	Box 4		ACE		CAAT-box	AT-rich element	Box 4	Box 4			AT1-motif	AC-II	Box-W1	ARE		ACE			ARE	ACE		AT1-motif	AC-II	ARE	Box I
AT1-motif	Box 4			AT1-motif		AE-box	ATCT-motif	Box 4	Box 4	ARE	CAAT-box	ARE	Box 4			Box II	AT-rich element	AT-rich element	Box 4	Box 4	ACE	box E	Box 4	AT-rich element	CAAT-box		ARE		CAT-box	AuxRR-core	Box I	CAAT-box			ATCT-motif	ACE	CAAT-box	Box 4		AE-box			ATCT-motif	ARE		Box 4	AT-rich sequence	Box 4	Box-W1
ATCT-motif	Box I			AuxRR-core		ARE	Box 4	Box-W1	Box-W1	Box 4	CAT-box	Box II	Box I			CAAT-box	Box 4	Box 4	Box I	Box II	ARE	Box I	box S	Box 4	CAT-box		AT-rich element		CATT-motif	Box 4	CAAT-box	CCGTCC-box			Box 4	ARE	E2Fb	Box III		ARE			Box 4	AT1-motif		box S	Box 4	Box I	CAAT-box
Box 4	CAAT-box			Box 4		Box III	Box III	CAAT-box	CAAT-box	Box I	CCGTCC-box	box II	CAAT-box			CCAAT-box	Box-W1	box E	CAAT-box	Box-W1	Box 4	Box II	CAAT-box	Box I	CCAAT-box		Box 4		CGTCA-motif	CAAT-box	CATT-motif	CGTCA-motif			Box III	AT1-motif	G-box	C-repeat/DRE		AuxRR-core			Box I	AT-rich element		Box-W1	Box-W1	Box II	CGTCA-motif
box S	CAT-box			Box I		CAAT-box	CAAT-box	CCAAT-box	CAT-box	Box-W1	CGTCA-motif	CAAT-box	circadian			CGTCA-motif	CAAT-box	Box I	CCAAT-box	CAAT-box	Box-W1	box S	CAT-box	Box-W1	circadian		Box I		chs-CMA1a	CCAAT-box	ERE	G-Box			CAAT-box	ATC-motif	GARE-motif	CAAT-box		Box 4			Box-W1	Box 4		CAAT-box	CAAT-box	box II	circadian
Box-W1	CCGTCC-box			Box III		CAT-box	CAT-box	CGTCA-motif	CATT-motif	CAAT-box	EIRE	CCGTCC-box	EIRE			chs-CMA2b	CGTCA-motif	box S	CCGTCC-box	CCGTCC-box	CAAT-box	Box-W1	CCAAT-box	CAAT-box	G-Box		box II		circadian	CCGTCC-box	GA-motif	G-box			CAT-box	ATGCAAAT motif	GATA-motif	CAT-box		Box II			CAAT-box	Box I		CATT-motif	CCGTCC-box	Box-W1	ERE
CAAT-box	CGTCA-motif			Box-W1		chs-Unit 1 m1	CATT-motif	GT1-motif	CCAAT-box	CAT-box	G-Box	CGTCA-motif	F-box			circadian	circadian	Box-W1	GCN4_motif	CE3	CAT-box	CAAT-box	CGTCA-motif	CAT-box	G-box		CAAT-box		G-Box	CGTCA-motif	GAG-motif	GAG-motif			CCAAT-box	AuxRE	GCN4_motif	CATT-motif		box II			CAT-box	Box-W1		CGTCA-motif	CGTCA-motif	CAAT-box	G-Box
CAT-box	circadian			CAAT-box		circadian	CGTCA-motif	HSE	CE1	CCAAT-box	G-box	chs-Unit 1 m1	GA-motif			GA-motif	GAG-motif	CAAT-box	HSE	CGTCA-motif	CATT-motif	CATT-motif	circadian	circadian	GCC box		CAT-box		G-box	G-Box	GATA-motif	GC-motif			CGTCA-motif	AuxRR-core	GT1-motif	CCGTCC-box		Box-W1			CATT-motif	CAAT-box		ELI-box3	GA-motif	CATTAT-motif	G-box
CCGTCC-box	GA-motif			CAT-box		F-box	G-Box	I-box	CGTCA-motif	CGTCA-motif	GAG-motif	circadian	GARE-motif			GATA-motif	GA-motif	CGTCA-motif	I-box	G-box	CCAAT-box	CGTCA-motif	GAG-motif	ERE	GT1-motif		CATT-motif		GT1-motif	G-box	HSE	GCN4_motif			G-Box	Box 4	Gap-box	CGTCA-motif		CAAT-box			CE3	CAT-box		G-box	GATA-motif	C-box	GCN4_motif
CE3	GATA-motif			CGTCA-motif		GA-motif	G-box	MBS	circadian	DRE	GATA-motif	GAG-motif	GATA-motif			G-Box	GARE-motif	circadian	L-box	GA-motif	G-Box	circadian	GA-motif	GAG-motif	I-box		CCGTCC-box		I-box	GA-motif	I-box	GT1-motif			G-box	Box I	HSE	EIRE		CAT-box			CGTCA-motif	CATT-motif		GC-motif	G-Box	CGTCA-motif	HSE
CGTCA-motif	G-Box			circadian		Gap-box	GA-motif	MRE	GAG-motif	ERE	GC-motif	GARE-motif	G-Box			G-box	G-Box	ERE	MBS	GARE-motif	G-box	ELI-box3	GARE-motif	GATA-motif	MBS		CGTCA-motif		MBS	GAG-motif	MBS	MBS			GAG-motif	Box-W1	MBS	G-Box		CGTCA-motif			E2Fa	CCGTCC-box		GT1-motif	G-box	circadian	I-box
circadian	GC-motif			GAG-motif		GARE-motif	GAG-motif	RY-element	GARE-motif	G-Box	GCC box	G-Box	G-box			HSE	G-box	GA-motif	O2-site	GATA-motif	GA-motif	ERE	GATA-motif	G-Box	Skn-1_motif		chs-Unit 1 m1		MRE	GC-motif	MNF1	MRE			GATA-motif	CAAT-box	MRE	G-box		CTAG-motif			EIRE	CGTCA-motif		HSE	HD-Zip 1	dOCT	JERE
GATA-motif	GT1-motif			GA-motif		GATA-motif	GT1-motif	Skn-1_motif	G-Box	G-box	GT1-motif	G-box	HSE			I-box	GT1-motif	GCN4_motif	TATA-box	GT1-motif	GATA-motif	GARE-motif	G-Box	G-box	Sp1		circadian		RY-element	GT1-motif	O2-site	Skn-1_motif			GC-motif	CCAAT-box	OBP-1 site	GC-motif		GAG-motif			G-Box	chs-Unit 1 m1		I-box	HD-Zip 2	ERE	MBS
G-Box	HSE			GARE-motif		G-Box	I-box	Sp1	G-box	GT1-motif	HSE	GC-motif	I-box			LAMP-element	HD-Zip 1	GT1-motif	TATCCAT/C-motif	HSE	GC-motif	GATA-motif	G-box	GCC box	TATA-box		EIRE		Sp1	MBS	Skn-1_motif	Sp1			GCN4_motif	CCGTCC-box	Skn-1_motif	GCC box		GATA-motif			G-box	circadian		L-box	MBS	G-Box	MNF1
G-box	I-box			GATA-motif		G-box	L-box	TATA-box	GCN4_motif	HSE	I-box	GCN4_motif	MBS			MBS	HD-Zip 2	HSE	TC-rich repeats	MBS	I-box	G-Box	GCC box	GT1-motif	TCA-element		G-box		TATA-box	Skn-1_motif	TA-rich region	TATA-box			GT1-motif	CGTCA-motif	Sp1	GCN4_motif		GATT-motif			GAG-motif	GARE-motif		O2-site	MRE	G-box	Skn-1_motif
GCN4_motif	L-box			G-Box		GCC box	LAMP-element	TC-rich repeats	HSE	I-box	O2-site	GT1-motif	MNF1			Skn-1_motif	HSE	I-box	TCA-element	MNF1	LTR	G-box	GCN4_motif	GTGGC-motif	TC-rich repeats		GCC box		TATC-box	TATA-box	TATA-box	TC-rich repeats			GTGGC-motif	ELI-box3	TATA-box	HSE		G-Box			GARE-motif	GATA-motif		Skn-1_motif	TATA-box	GCN4_motif	Sp1
HSE	MBS			G-box		GC-motif	P-box	TCA-element	I-box	LTR	Skn-1_motif	LAMP-element	Skn-1_motif			TATA-box	MBS	LTR	Unnamed__1	Skn-1_motif	MBSII	GT1-motif	GT1-motif	MBS	Unnamed__1		GC-motif		TATCCAT/C-motif	TGACG-motif	TCA-element	TGA-box			HSE	G-Box	TATCCAT/C-motif	MBS		G-box			GATT-motif	G-box		Sp1	TGACG-motif	GT1-motif	TATA-box
I-box	motif IIb			GCN4_motif		I-box	Skn-1_motif	TGACG-motif	LTR	MBS	Sp1	MBS	Sp1			TATC-box	MNF1	O2-site	Unnamed__3	Sp1	Skn-1_motif	HSE	HD-Zip 1	O2-site	Unnamed__3		HSE		TCCC-motif	Unnamed__1	Unnamed__4	TGACG-motif			Skn-1_motif	G-box	TC-rich repeats	O2-site		GCN4_motif			I-box	GT1-motif		TATA-box	Unnamed__1	HSE	TATCCAT/C-motif
MBS	Sp1			HSE		MBS	Sp1	Unnamed__4	MBS	MRE	TATA-box	MNF1	TATA-box			TGACG-motif	O2-site	Skn-1_motif	Unnamed__4	TATA-box	Sp1	I-box	HD-Zip 2	OBP-1 site	Unnamed__4		MBS		TGACG-motif	Unnamed__3	chs-CMA2b	Unnamed__1			TATA-box	GA-motif	TCA-element	Sp1		GT1-motif			JERE	Sp1		TCA-element	Unnamed__3	LTR	TCA-element
O2-site	TA-rich region			MBS		MNF1	TATA-box	Unnamed__6	O2-site	O2-site	TCA-element	MRE	TC-rich repeats			Unnamed__4	RY-element	Sp1	Unnamed__8	TATCCAT/C-motif	TATA-box	LAMP-element	HSE	Sp1			motif IIb		Unnamed__1	Unnamed__4	circadian	Unnamed__3			TC-rich repeats	GAG-motif	Unnamed__2	TATA-box		I-box			MBS	TATA-box		TC-rich repeats	Unnamed__4	MBS	TCCC-motif
Skn-1_motif	TATA-box			O2-site		motif I	TATCCAT/C-motif	W box	Skn-1_motif	Skn-1_motif	TCCACCT-motif	O2-site	Unnamed__1			Unnamed__8	Skn-1_motif	TATA-box	as-2-box	TC-rich repeats	Unnamed__1	MBS	LTR	TATA-box			NON-box		Unnamed__11	W box		Unnamed__4			TGACG-motif	GATA-motif	Unnamed__4	TC-rich repeats		MBS			O2-site	TC-rich repeats		TGACG-motif	W box	MNF1	TC-rich repeats
Sp1	TCA-element			Skn-1_motif		O2-site	TC-rich repeats	circadian	TATA-box	Sp1	TCT-motif	Skn-1_motif	Unnamed__3				TATA-box	TCA-element	circadian	TCCACCT-motif	Unnamed__10	MNF1	MBS	TCA-element			O2-site		Unnamed__3			as-2-box			Unnamed__1	GC-motif	Unnamed__6	TCCACCT-motif		RY-element			Skn-1_motif	TCT-motif		Unnamed__2		O2-site	TCT-motif
TATA-box	TC-rich repeats			TA-rich region		RY-element	TCA-element		TCT-motif	TATA-box	TGA-box	Sp1	Unnamed__4				TGACG-motif	TCCC-motif	rbcS-CMA7a	TCCC-motif	Unnamed__12	O2-site	Skn-1_motif	Unnamed__1			Sp1		Unnamed__4			box S			Unnamed__2	GT1-motif	W box	TGACG-motif		Skn-1_motif			Sp1	TGACG-motif		Unnamed__4		Skn-1_motif	TGACG-motif
TCCACCT-motif	TGACG-motif			TATA-box		Skn-1_motif	TGACG-motif		TGACG-motif	TC-rich repeats	TGACG-motif	TATA-box					Unnamed__13	TC-rich repeats	sbp-CMA1c	TGA-element	Unnamed__14	rbcS-CMA7a	Sp1	Unnamed__2			TATA-box					circadian			Unnamed__3	HSE	plant_AP-2-like	Unnamed__1		Sp1			TATA-box	TGA-element		W box		Sp1	Unnamed__1
TCCC-motif	TGA-element			TATC-box		Sp1	Unnamed__1		Unnamed__1	TCCACCT-motif	Unnamed__1	TCA-element					Unnamed__4	TGACG-motif		TGACG-motif	Unnamed__3	Skn-1_motif	TATA-box	Unnamed__3			TCCC-motif								Unnamed__4	MBS		Unnamed__3		TATA-box			TC-rich repeats	Unnamed__1				TATA-box	Unnamed__15
TGACG-motif	Unnamed__1			TCA-element		TATA-box	Unnamed__3		Unnamed__16	TCT-motif	Unnamed__3	TCCC-motif					W box	Unnamed__2		Unnamed__1	Unnamed__4	Sp1	TATCCAT/C-motif	Unnamed__4			TC-rich repeats								Unnamed__6	Skn-1_motif		Unnamed__4		TATCCAT/C-motif			TCA-element	Unnamed__10				TATCCAT/C-motif	Unnamed__2
TGA-element	Unnamed__3			TC-rich repeats		TC-rich repeats	Unnamed__4		Unnamed__3	TGACG-motif	Unnamed__4	TC-rich repeats						Unnamed__4		Unnamed__11	Unnamed__8	TATA-box	TC-rich repeats	W box			TCT-motif								dOCT	Sp1		box S		TCA-element			TGA-element	Unnamed__12				TCA-element	Unnamed__3
Unnamed__1	Unnamed__4			TGACG-motif		Unnamed__1	Unnamed__6		Unnamed__4	Unnamed__1	circadian	TGA-box						Unnamed__6		Unnamed__4	Unnamed__9	TC-rich repeats	TGACG-motif				TGACG-motif									TATA-box		motif IIb		TCT-motif			TGACG-motif	Unnamed__14				TCT-motif	Unnamed__4
Unnamed__3				TGA-element		Unnamed__2	circadian		W box	Unnamed__3		TGACG-motif						W box		Unnamed__6	W box	TCT-motif	TGA-element				Unnamed__1									TC-rich repeats				TGACG-motif			Unnamed__1	Unnamed__3				TGACG-motif	W box
Unnamed__4				Unnamed__1		Unnamed__3			WUN-motif	Unnamed__4		TGA-element								W box	chs-Unit 1 m1	TGACG-motif	Unnamed__4				Unnamed__2									TGA-element				Unnamed__1			Unnamed__16	Unnamed__4				TGA-element
W box				Unnamed__3		Unnamed__4				W box		Unnamed__1								as-2-box	motif IIb	Unnamed__1					Unnamed__3									TGACG-motif				Unnamed__10			Unnamed__3	Unnamed__8				Unnamed__1
				Unnamed__4						chs-CMA1a		Unnamed__2								circadian		Unnamed__3					Unnamed__4									Unnamed__1				Unnamed__12			Unnamed__4	Unnamed__9				Unnamed__2
				W box						circadian		Unnamed__3								dOCT		Unnamed__4					Unnamed__6									Unnamed__3				Unnamed__14			W box	W box				Unnamed__3
				WUN-motif								Unnamed__4										W box														Unnamed__4				Unnamed__3			box E					Unnamed__4
																																				W box				Unnamed__4			circadian					W box
																																				chs-CMA1a				Unnamed__8
																																				circadian				Unnamed__9
																																								W box
[truncated: 61 more columns]
